# Supplementary material for: Proteomic Analysis of Generative and Vegetative Nuclei Reveals Molecular Characteristics of Pollen Cell Differentiation in Lily
Source: Front Plant Sci. 2021 Jun 7;12:641517. doi: 10.3389/fpls.2021.641517 (PMC8215658; doi:10.3389/fpls.2021.641517)
Supplement: Supplementary Figure 1 — Diagram of the experimental procedure. [file Data_Sheet_1.zip]

Archive with 3 entries (3 files):
- Figure S1.DOCX
- Table S1.DOCX
- Table S3.XLSX
