# Supplementary material for: Proteomic Analysis of Generative and Vegetative Nuclei Reveals Molecular Characteristics of Pollen Cell Differentiation in Lily
Source: Front Plant Sci. 2021 Jun 7;12:641517. doi: 10.3389/fpls.2021.641517 (PMC8215658; doi:10.3389/fpls.2021.641517)
Supplement: Supplementary Figure 1 — Diagram of the experimental procedure. [file Data_Sheet_1.zip › Table S3.XLSX]

## Sheet: 720 DAPs
Table S2. All DAPs identified in the experiments and their function and quantitative information. the N, protein number sorted by the unused score. the Unused score,a sum of contributions of all peptides unique for a given protein. the %Cov(95), the percentage of matching amino acids from identified peptides having confidence greater than or equal to 95% divided by the total number of amino acids…
Anotation Information										Quantitative Information
N	Unused	%Cov(95)	RNA-Seq ID	Homologs	Name	Abbreviation	Description	E-value	GO biological process	Fold change（GN/VN）	Peptides(95%)	117:115	PVal 117:115	116:114	PVal 116:114
1	127.7	57.92	Unigene24317	AT5G55390	Enhanced Downy Mildew 2	EDM2	The predicted protein bears typical features of transcriptional regulators. EDM2 contains two putative bipartite nuclear localization signals (NLS) two zinc-finger-like motifs%2C a Proline-rich region and a large aspartic acid-rich region. Both zinc-finger-like stretches resemble the PHD (plant homeodomain) finger motif. Mutations in EDM2 comprise RPP7 mediated resistance against Hyaloperonospora…	0	defense response to fungus, positive regulation of flower development, signal transduction, vegetative to reproductive phase transition of meristem	4.89784	67	4.87529	0	4.92039	0
2	124.12	56.47	CL7398.Contig2	AT5G46070	Guanylate-binding protein		GTPase activity; involved in immune response	0	immune response，GTP binding	0.417152	70	0.432514	0.00322174	0.401791	0.000993296
3	123.55	45.52	Unigene20026	AT1G14850	Nucleoporin 155	NUP155	a major component of the nuclear pore complex (NPC) involved in cellular nucleo-cytoplasmic transport	0	nucleocytoplasmic transport	0.357419	76	0.331131	1.05944e-07	0.383707	4.98305e-07
4	112.98	44.43	Unigene24971	AT2G03150	SHORT ROOT IN SALT MEDIUM 1	RSA1	Encodes a nuclear-localized calcium-binding protein RSA1 (SHORT ROOT IN SALT MEDIUM 1), which is required for salt tolerance	7e-91	embryo development ending in seed dormancy, regulation of transcription, DNA-templated, sodium ion homeostasis；nuclear receptor transcription coactivator activity	0.275423	64			0.275423	2.36315e-11
5	108.55	48.42	CL5467.Contig1	AT5G40340	Tudor/PWWP/MBT protein	MPO12.6	The PWWP domain is an around 70 amino acids domain that was named after its central core 'Pro-Trp-Trp-Pro'. The PWWP domain is found in one or, less frequently, in two copies in nuclear, often DNA-binding proteins that function as transcription factors regulating developmental processes.	7e-22	PWWP domain proteins mediate H3K27 trimethylation on FLC and regulate flowering time	2.51231	63	2.46604	1.4465e-10	2.55859	4.62963e-13
6	103.87	74.95	Unigene24121	AT3G14890	Polynucleotide 3'-phosphatase ZDP	ZDP	Encodes a base excision repair protein that, together with APE2, it plays overlapping roles in the maintenance of epigenome and genome stability in plants.	E-119	DNA 3' dephosphorylation involved in DNA repair, DNA repair, nucleotide phosphorylation, phosphorylation, regulation of transcription, DNA-templated, transcription, DNA-templated	4.53808	77	4.01791	7.36269e-10	5.05825	1.54321e-13
7	103.74	35.07	CL2869.Contig1	AT5G18620	Chromatin remodeling factor17	CHR17	Encodes a member of the A. thaliana imitation switch (AtISWI) subfamily of chromatin remodeling factors. Double mutation in CHR17 and CHR11 results in the loss of the evenly spaced nucleosome pattern in gene bodies, but does not affect nucleosome density.	0	nucleosome positioning, positive regulation of cellular response to heat, vegetative to reproductive phase transition of meristem	1.99535	63	2.01372	2.50758e-05	1.97697	7.1239e-05
8	99.22	87.62	Unigene24483	AT5G61910	Development and Cell Death domain protein	DCD		6e-36		0.37325	112	0.37325	1.24337e-09
9	99.08	48.81	Unigene20795	AT2G31320	poly(ADP-ribose) polymerase 1	PARP1	Encodes a poly(ADP-ribose) polymerase	0	DNA repair, double-strand break repair, protein ADP-ribosylation, protein poly-ADP-ribosylation, response to abscisic acid, response to oxidative stress	0.428549	61			0.428549	8.05349e-05
10	98.87	69.19	Unigene26212	AT2G32910	Development and Cell Death domain protein	DCD	DCD is a plant specific domain in proteins involved in development and programmed cell death	2e-34		0.152521	92	0.164437	0	0.140605	8.54872e-14
11	98.15	63.57	CL573.Contig4	AT5G02500	Heat shock protein 70-1	HSP70-1	encodes a member of heat shock protein 70 family	0	cellular response to heat, cellular response to unfolded protein, chaperone cofactor-dependent protein refolding, defense response to bacterium, defense response to fungus, defense response to other organism, negative regulation of seed germination, protein folding, protein refolding, response to cadmium ion, response to cold, response to heat, response to unfolded protein, response to virus, sto…	6.0256	87			6.0256	6.59691e-07
12	97.94	42.44	Unigene8483	AT2G27040	Argonaute 4	AGO4	Involved in siRNA mediated gene silencing.Loss of function mutations have reduced site specific CpNpG and CpHpH methylation and increased susceptibility to bacterial pathogens	0	DNA methylation, chromatin silencing, chromatin silencing by small RNA, defense response to bacterium, incompatible interaction, defense response to virus, gene silencing, histone H3-K9 methylation, modulation by virus of host morphology or physiology, production of siRNA involved in RNA interference, regulation of translation, transcription, DNA-templated	15.3463	55	15.2757	0	15.417	0
13	97.58	46.67	Unigene23961	AT4G03430	STABILIZED 1	STA1	Encodes a nuclear protein similar to the human U5 small ribonucleoprotein-associated 102-kD protein and to the yeast pre-mRNA splicing factors Prp1p and Prp6p. STA1 expression is upregulated by cold stress, and the sta1-1 mutant is defective in the splicing of the cold-induced COR15A gene. Luciferase imaging was used to isolate a recessive mutant, sta1-1, with enhanced stability of the normally u…	0	RNA-directed DNA methylation, mRNA splicing, via spliceosome, positive regulation of miRNA metabolic process, positive regulation of primary miRNA processing, response to cold, seed germination, spliceosomal tri-snRNP complex assembly	6.49938	55	5.7544	0	7.24436	0
14	89.18	67.6	CL794.Contig1	AT1G51580	RNA binding KH domain containing		It is a domain of around 70 amino acids that is present in a wide variety of quite diverse nucleic acid-binding proteins	3e-75		0.246224	60	0.226986	7.28934e-08	0.265461	1.76405e-10
15	88	54.03	Unigene23003	AT2G44710	RNA-binding family protein	RBP		E-102		0.191355	53	0.20893	3.01315e-13	0.17378	0
16	87.98	55.15	CL285.Contig7	AT1G76740	Uncharacterized protein		hypothetical protein	7e-06		20.7893	52	18.8799	0	22.6987	4.44089e-16
17	82.48	26.44	Unigene23313	AT3G23890	Topoisomerase II	TOPII	Encodes a topoisomerase II that is highly expressed in young seedlings. The protein is localized in the nucleus and gene expression levels are increased in proliferative tissues.	0	DNA metabolic process	11.1174	44	11.1686	0	11.0662	0
18	81.47	26.58	CL4116.Contig1	AT2G13370	Chromatin remodeling 5	CHR5	Chromatin assembly or disassembly	0	chromatin assembly or disassembly	0.33182	45	0.310456	2.46247e-13	0.353183	6.47089e-07
19	81.04	52.25	CL2478.Contig2	AT5G46190	RNA binding KH domain containing		It is a domain of around 70 amino acids that is present in a wide variety of quite diverse nucleic acid-binding proteins	E-108		0.237316	93	0.194089	1.16472e-07	0.280543	3.41397e-06
20	77.2	21.65	CL2338.Contig3	AT4G17330	Uncharacterized protein			E-125		5.59927	40	6.36796	0	4.83059	0
21	74.87	74.57	Unigene17578	AT4G26000	RNA binding KH domain containing	PEP	Encodes a novel Arabidopsis gene encoding a polypeptide with K-homology (KH) RNA-binding modules, which acts on vegetative growth and pistil development. Genetic studies suggest that PEP interacts with element(s) of the CLAVATA signaling pathway.	E-100	RNA processing, gynoecium development, mRNA transcription, negative regulation of long-day photoperiodism, flowering, negative regulation of short-day photoperiodism, flowering, regulation of transcription, DNA-templated, shoot system development	0.319817	73	0.340408	1.14464e-12	0.299226	2.0864e-11
22	74.09	36.82	CL1630.Contig1	AT5G55310	Topoisomerase 1 beta	TOP1 Beta	Encodes one of two Arabidopsis type-I DNA topoisomerase I genes. Reducing the level of expression of this gene in a top1alpha (At5g55300) mutant background causes seedling lethality.	0	DNA replication, DNA topological change, chromatin remodeling, chromosome segregation	0.24538	37	0.222843	0	0.267917	3.10862e-15
23	73.89	19.97	CL420.Contig6	AT1G20960	DExH-box RNA helicase	BRR2A	Similar to DEAD/DExH box ATP-dependent RNA helicase . Required for proper splicing of FLC. Mutants have reduced FLC levels and are early flowering.	0	RNA splicing, embryo development ending in seed dormancy, mRNA processing, mRNA splicing, via spliceosome, spliceosome conformational change to release U4 (or U4atac) and U1 (or U11), vegetative to reproductive phase transition of meristem	0.327367	42	0.349945	7.97202e-05	0.30479	2.1835e-09
24	72.59	73.32	Unigene19653	AT5G11390	WPP domain-interacting protein 1	WIT1	Encodes one of the WPP domain-interacting proteins (WIT1/AT5G11390, WIT2/AT1G68910) required for RanGAP nuclear envelope association in root tip cells. Ran GTPase plays essential roles in multiple cellular processes, including nucleocytoplasmic transport, spindle formation, and postmitotic nuclear envelope reassembly. The cytoplasmic Ran GTPase activating protein RanGAP is critical to establish a…	8e-64	nuclear membrane	0.210863	51	0.210863	0
25	72.39	29.62	CL1310.Contig2	AT5G64270	Splicing factor		splicing factor	0	mRNA processing, spliceosomal complex assembly	0.340408	40			0.340408	7.60129e-06
26	72.32	33.36	Unigene21656	AT4G38600	Ubiquitin-protein ligase 3	UPL3	encodes a member of HECT ubiquitin protein ligase family that is involved in trichome cell morphogenesis. Mutants in this gene exhibit supernumerary trichome branches and increased DNA content	0	DNA endoreduplication, protein ubiquitination, trichome branching	3.28095	37			3.28095	8.41125e-09
27	70.15	29.63	CL1553.Contig3	AT1G44910	pre-mRNA-processing protein 40A	PRP40A	Binds the carboxyl-terminal domain (CTD) of the largest subunit of RNA polymerase II and functions as a scaffold for RNA processing machineries	0	RNA splicing, mRNA splicing, via spliceosome, regulation of transcription, DNA-templated, transcription, DNA-templated	0.369328	41	0.285759	8.83372e-07	0.452898	0.00687584
28	68.71	43.09	Unigene23096	AT4G31880	PDS5 cohesion cofactor	PDS5C	One of 5 PO76/PDS5 cohesion cofactor orthologs of Arabidopsis	2e-07	DNA repair, microsporogenesis, mitotic sister chromatid cohesion	1.6293	42			1.6293	0.00199452
29	68.37	80.67	CL679.Contig1	AT4G36600	Late embryogenesis abundant protein	LEA		3e-07	embryo development ending in seed dormancy	0.0444707	63	0.0436516	0	0.0452898	0
30	66.85	33.4	Unigene25002	AT2G36200	P-loop containing nucleoside triphosphate hydrolases	KIF11	Microtubule-based movement	0	microtubule-based movement	11.9636	34	13.5519	0	10.3753	0
31	65.82	33.95	Unigene20902	AT5G62410	Structural maintenance of chromosomes 2	SMC2		0		7.28405	27	7.58578	1.24337e-09	6.98232	1.52389e-10
32	65.45	82.73	Unigene16272	AT1G55170	FLX-like		DNA double-strand break repair protein	1e-56	cell differentiation, flower development	0.401171	42	0.432514	0.000149123	0.369828	2.8408e-06
33	65.04	44.98	Unigene22395	AT1G09770	Cell Division Cycle 5	CDC5	Member of MYB3R- and R2R3- type MYB- encoding genes. Essential for plant innate immunity. Interacts with MOS4 and PRL1. The mRNA is cell-to-cell mobile.	0	DNA repair, RNA splicing, cell cycle, defense response signaling pathway, resistance gene-dependent, defense response signaling pathway, resistance gene-independent, defense response to bacterium, defense response to fungus, innate immune response, mRNA processing, regulation of transcription, DNA-templated	0.534564	37	0.534564	0.000844839
34	63.97	71.18	CL759.Contig1	AT1G67170	FLX-like		sarcolemmal membrane-associated protein	5e-43	cell differentiation, flower development	0.443156	65	0.465586	6.18591e-06	0.420727	1.13288e-06
35	61.45	52.96	CL1859.Contig5	AT5G63120	DEAD-box RNA helicase 30	RH30	ATP-dependent helicase activity	0	nuclear-transcribed mRNA catabolic process, nonsense-mediated decay, rRNA processing	0.186922	40	0.203236	2.42912e-11	0.170608	7.11875e-13
36	60.86	47.78	CL4695.Contig3	AT5G48385	FRIGIDA-like protein			4e-73	cell differentiation, flower development	0.130617	40	0.130617	3.01981e-14
37	60.73	51.24	CL1593.Contig1	AT2G44710	RNA-binding family protein	RBP		1e-62		0.266689	52	0.267917	1.61098e-11	0.265461	1.87177e-11
38	60.17	57.47	CL7451.Contig2	AT3G22440	FRIGIDA-like protein			1e-43		0.168061	31	0.214783	2.90693e-09	0.121339	9.74776e-13
39	59.34	73.23	Unigene20693	AT1G55170	DNA double-strand break repair protein		DNA double-strand break repair protein	9e-54	cell differentiation, flower development	0.325087	39			0.325087	1.35439e-07
40	58.73	51.59	Unigene25050	AT2G44710	RNA-binding family protein	RBP	RNA-binding (RRM/RBD/RNP motifs) family protein	2e-99		0.177011	57			0.177011	5.94857e-13
41	58.31	69.68	CL7421.Contig3	AT5G09810	Actin 7	ACT7	Member of Actin gene family.Mutants are defective in germination and root growth. The mRNA is cell-to-cell mobile.	0	cell division, cytoskeleton organization, response to auxin, response to light stimulus, response to wounding, root development, root epidermal cell differentiation, root hair elongation, seed germination	12.3486	60	10.3753	0.000189328	14.3219	0.00114188
42	58.04	25.04	Unigene25140	AT5G60930	P-loop containing nucleoside triphosphate hydrolases	KIF	Microtubule-based movement	0	microtubule-based movement	6.90408	29	7.72681	4.24687e-10	6.08135	1.37071e-08
43	57.53	52.64	CL3185.Contig5	AT5G11470	Anti-silencing 1	ASI1	SG1 is a Bromo-Adjacent Homology (BAH) domain containing protein involved in CHG methylation within genebodies. Loss of function results in pleiotrophic developmental effects that increase after 4 generations.	2e-47	regulation of histone methylation	5.70164	33	5.70164	0
44	57.3	28.98	Unigene22360	AT4G05420	DNA damage-binding protein 1a	DDB1A	Structurally similar to damaged DNA binding proteins. DDB1a is part of a 350 KDa nuclear localized DET1 protein complex. This complex may physically interact with histone tails and while bound to chromatin- repress transcription of genes involved in photomorphogenesis. DDB1a is shown to be RUB-modified.	0	DNA repair, negative regulation of photomorphogenesis, negative regulation of transcription, DNA-templated, proteasome-mediated ubiquitin-dependent protein catabolic process, protein ubiquitination, red, far-red light phototransduction	0.312845	31	0.337287	2.34057e-12	0.288403	8.79696e-12
45	56.81	13.92	CL5822.Contig1	AT1G80070	pre-mRNA-processing 8	PRP8	Encodes a factor that influences pre-mRNA splicing and is required for embryonic development. Mutations result in an abnormal suspensor and embryo lethality.	0	alternative mRNA splicing, via spliceosome, mRNA splicing, via spliceosome, spliceosomal tri-snRNP complex assembly	0.49889	32	0.501187	3.85432e-06	0.496592	4.12787e-08
46	56.62	36	CL837.Contig2	AT3G22430	RNA recognition motif XS domain protein	MCB17.18	RNA recognition motif XS domain protein	5e-45		0.469894	31	0.469894	0.00236857
47	56.56	68.21	Unigene25051	AT2G44710	RNA-binding family protein	RBP	RNA-binding (RRM/RBD/RNP motifs) family protein	3e-49		0.239883	55	0.239883	4.54983e-11
48	56.52	40.91	Unigene24222	AT4G02480	AAA-type ATPase family protein		Nucleoside-triphosphatase activity	E-167		0.394876	34	0.376704	2.1798e-05	0.413047	1.43205e-07
49	55.65	32.55	CL4329.Contig2	AT5G65750	2-oxoglutarate dehydrogenase		2-oxoglutarate dehydrogenase, E1 component	0	response to cadmium ion, tricarboxylic acid cycle	1.61436	29			1.61436	0.0319604
50	55.38	53.89	CL3362.Contig1	AT4G00830	LHP1-interacting factor 2	LIF2	Encodes a heterogeneous nuclear ribonucleoprotein (hnRNP-Q) that is involved in the plant innate immune response and may function as a suppressor of cell-autonomous immunity	2e-27	cellular response to jasmonic acid stimulus, defense response to bacterium, defense response to fungus, innate immune response, multicellular organism development, negative regulation of innate immune response, positive regulation of transcription, DNA-templated, regulation of cell fate determination, regulation of flower development, regulation of gene expression, regulation of glucosinolate bio…	0.361874	35	0.380189	1.82739e-09	0.343558	1.3813e-09
51	55.34	46.34	CL2279.Contig2	AT2G34040	Apoptosis inhibitory protein 5	API5	Anti-apoptosis	E-178	regulation of programmed cell death	0.261139	37	0.291072	2.12585e-10	0.231207	1.71552e-11
52	55.3	36.97	CL1553.Contig1	AT1G44910	pre-mRNA-processing protein 40A	PRP40A	Binds the carboxyl-terminal domain (CTD) of the largest subunit of RNA polymerase II and functions as a scaffold for RNA processing machineries.Component of the Mediator complex, a coactivator involved in the regulated transcription of nearly all RNA polymerase II-dependent genes	E-173	RNA splicing, mRNA splicing, via spliceosome, regulation of transcription, DNA-templated, transcription, DNA-templated	0.376959	31	0.390841	0.00135097	0.363078	0.000166179
53	55.26	63.97	Unigene23715	AT3G14750	FLX-like		structural maintenance of chromosomes domain protein	8e-28	cell differentiation, flower development	0.398377	59	0.413047	7.61625e-06	0.383707	3.01794e-07
54	54.99	45.14	Unigene300	AT1G55750	BSD domain (BTF2-like transcription factors, Synapse-associated proteins and DOS2-like proteins)	TFIIH subunit H1	Acts as component of the general transcription and DNA repair factor IIH (TFIIH) core, which is essential for both basal and activated transcription, and is involved in nucleotide excision repair (NER) of damaged DNA	E-170	nucleotide-excision repair, phosphorylation of RNA polymerase II C-terminal domain, transcription by RNA polymerase I, transcription by RNA polymerase II, transcription, DNA-templated	0.142347	35	0.159956	9.3765e-12	0.124738	6.66134e-16
55	54.84	73.65	Unigene24014	AT5G15270	RNA binding KH domain containing		RNA-binding KH domain-containing protein	1e-51		0.328095	44	0.328095	9.28388e-07
56	54.7	49.32	CL820.Contig2	AT1G67230	Little Nuclei1	LINC1	Encodes a nuclear coiled-coil protein related to the carrot peripheral nuclear protein NMCP1 that is involved in the determination of plant nuclear structure.	1e-71	nucleus organization	0.238784	29	0.239883	5.10703e-14	0.237684	4.44089e-15
57	54.61	51.1	Unigene21783	AT2G44710	RNA-binding family protein	RBP		4e-76		0.503506	34	0.505825	1.08793e-05	0.501187	6.10096e-05
58	54.48	47.94	CL3627.Contig1	AT3G05060	SAR DNA-binding protein		SAR DNA-binding protein, putative, strong similarity to SAR DNA-binding protein-1 (Pisum sativum) GI:3132696; contains Pfam profile PF01798: Putative snoRNA binding domain; encodes NOP58-like protein	0		4.05151	38	4.69894	3.85244e-08	3.40408	3.69136e-06
59	54.22	26.33	Unigene21562	AT1G05910	Bromo-domain and ATPase domain-containing protein 1	BRAT1	Encodes an acetylated histone-binding protein BRAT1. BRAT1 forms a complex with BRP1 to prevent transcriptional silencing.	0	DNA demethylation, negative regulation of chromatin silencing, positive regulation of transcription by RNA polymerase II	4.04247	30	3.59749	1.64171e-10	4.48745	3.4738e-08
60	53.51	30.52	Unigene25046	AT3G06480	DEAD box RNA helicase	RH40	RNA HELICASE DRH1	0	nuclear-transcribed mRNA catabolic process, nonsense-mediated decay, rRNA processing	0.306459	39	0.319154	8.96922e-10	0.293765	4.33795e-09
61	53.13	21.13	CL3704.Contig1	AT2G40030	DNA-directed RNA polymerase V subunit 1	NRPD1B	Encodes the unique largest subunit of nuclear DNA-dependent RNA polymerase V; homologous to budding yeast RPB1 and the E. coli RNA polymerase beta prime subunit. Required for normal RNA-directed DNA methylation at non-CG methylation sites and transgene silencing. The nrpe1 mutant is more resistant to biotrophic pathogens and is primed to activate salicylic acid-dependent defence genes.	0	DNA methylation, defense response to fungus, posttranscriptional gene silencing by RNA, production of siRNA involved in RNA interference, regulation of transcription, DNA-templated, transcription, DNA-templated	12.7778	28	8.01678	1.13538e-07	17.5388	1.03251e-13
62	52.94	25.41	Unigene25768	AT1G34360	Translation initiation factor	IF-3	translation initiation factor 3 (IF-3) family protein	0.13	ribosome disassembly	0.475109	31	0.597035	0.0232292	0.353183	0.0194716
63	52.38	41.77	Unigene1409	AT1G21610	Ubinuclein 1	UBN1	Response to wounding	E-102	nucleosome organization, regulation of gene silencing, response to salt stress, response to wounding	2.78018	26	2.83139	0.000469684	2.72898	0.0172891
64	52.04	66.32	Unigene24069	AT5G04990	SAD1/UNC-84 domain protein 1	SUN1	Encodes a member of the Sad1/UNC-84 (SUN)-domain proteins: AtSUN1(At5g04990), AtSUN2(AT3G10730). SUN domain proteins are part of the cytoskeletal-nucleoskeletal bridging complexes. AtSUN1 and AtSUN2 are localized to the nuclear envelope and are present as homomers and heteromers in vivo.Encodes an outer nuclear membrane protein that anchors RanGAP1 to the nuclear envelope. It interacts with WPP d…	2e-76	meiotic attachment of telomere to nuclear envelope, nuclear envelope organization, nucleus organization, protein heterooligomerization, protein homooligomerization, protein localization to nuclear envelope, regulation of establishment or maintenance of cell polarity regulating cell shape	0.224707	29	0.260615	9.1207e-12	0.188799	7.42854e-10
65	51.45	52.93	CL6621.Contig1	AT5G57655	Xylose isomerase		Carbohydrate metabolic	0	D-xylose metabolic process	0.060874	45	0.0672977	1.85763e-10	0.0544503	1.85763e-10
66	51.42	37.44	CL1621.Contig1	AT4G24190	SHEPHERD	SHD	encodes an ortholog of GRP94, an ER-resident HSP90-like protein and is involved in regulation of meristem size and organization. Single and double mutant analyses suggest that SHD may be required for the correct folding and/or complex formation of CLV proteins. Lines carrying recessive mutations in this locus exhibits expanded shoot meristems, disorganized root meristems, and defective pollen tub…	0	protein folding, protein secretion, regulation of meristem growth, regulation of meristem structural organization, response to cadmium ion, response to cold, response to endoplasmic reticulum stress, response to salt stress, response to water deprivation	0.384478	30	0.428549	3.75329e-09	0.340408	1.98551e-06
67	51.24	53.1	Unigene23969	AT5G04990	SAD1/UNC-84 domain protein 1	SUN1	Encodes a member of the Sad1/UNC-84 (SUN)-domain proteins: AtSUN1(At5g04990), AtSUN2(AT3G10730). SUN domain proteins are part of the cytoskeletal-nucleoskeletal bridging complexes. AtSUN1 and AtSUN2 are localized to the nuclear envelope and are present as homomers and heteromers in vivo.Encodes an outer nuclear membrane protein that anchors RanGAP1 to the nuclear envelope. It interacts with WPP d…	6e-91	meiotic attachment of telomere to nuclear envelope, nuclear envelope organization, nucleus organization, protein heterooligomerization, protein homooligomerization, protein localization to nuclear envelope, regulation of establishment or maintenance of cell polarity regulating cell shape	0.570164	38	0.570164	0.0452553
68	51.22	33.86	CL2129.Contig2	AT4G00830	LHP1-interacting factor 2	LIF2	Encodes a heterogeneous nuclear ribonucleoprotein (hnRNP-Q) that is involved in the plant innate immune response and may function as a suppressor of cell-autonomous immunity	1e-33		0.291072	31			0.291072	0.00111138
69	50.68	44.01	CL19.Contig2	AT4G31880	Tudor domains-containing protein	PDS5C	One of 5 PO76/PDS5 cohesion cofactor orthologs of Arabidopsis.	2e-71	DNA repair, microsporogenesis, mitotic sister chromatid cohesion	29.0623	38	26.7917	5.94857e-13	31.3329	0
70	50.56	47.26	CL7176.Contig1	AT5G48385	FRIGIDA-like protein		FRI activity blocks flowering through the up-regulation of the floral inhibitor FLOWERING LOCUS C (FLC)	2e-48	cell differentiation, flower development	0.126796	31	0.141906	8.63754e-14	0.111686	1.85763e-10
71	50.35	79.19	Unigene14417	AT1G76940	RNA-binding family protein	RBP		3e-25	mRNA splicing	0.254707	39	0.251189	6.96424e-06	0.258226	5.37426e-07
72	50.16	53.61	CL5526.Contig3	AT2G38560	TRANSCRIPT ELONGATION FACTOR IIS	TFIIS	Encodes RNA polymerase II transcript elongation factor TFIIS. Complements yeast TFIIS mutation. Mutant plants display essentially normal development, but they flower slightly earlier than the wild type and show clearly reduced seed dormancy.	9e-88	DNA-templated transcription, elongation, negative regulation of flower development, regulation of transcription elongation from RNA polymerase II promoter, regulation of transcription, DNA-templated, response to gibberellin, seed dormancy process, seed germination, transcription, DNA-templated, translational elongation	2.05116	27	2.05116	0.00326901
73	49.86	77.2	Unigene20272	AT3G13224	RNA-binding glycine rich protein d3	RBGD3	Belongs to a member of the RNA-binding glycine-rich (RBG) gene superfamily.	1e-84		0.232296	35	0.235505	2.56661e-09	0.229087	5.35134e-09
74	49.16	31.95	Unigene25000	AT3G20780	Topoisomerase 6 subunit B	TOP6B	Encodes putative eukaryotic homolog of archaebacterial topoisomerase VI subunit B, TOP6B. Is essential for endoreduplication and is involved in cell expansion and cell proliferation. The hlq (harlequin) dwarf mutant has fewer root hair and leaf trichome. It has abnormal epidermal cell and accumulates callose.	0	DNA endoreduplication, DNA topological change, cell morphogenesis, pattern specification process, response to brassinosteroid, trichome differentiation	13.7609	24	12.2462	0	15.2757	1.85763e-10
75	49.05	51.82	Unigene7318	AT5G67630	P-loop containing nucleoside triphosphate hydrolases		P-loop containing nucleoside triphosphate hydrolases superfamily protein	0	box C/D snoRNP assembly, chromatin remodeling, histone acetylation, regulation of transcription by RNA polymerase II	1.80302	34	1.80302	0.00041152
76	48.41	47.48	CL2562.Contig2	AT3G13400	SKU5 similar 13	Sks13	Oxidation reduction	0	oxidation-reduction process	0.0534927	33	0.0515229	2.22045e-16	0.0554626	1.11206e-08
77	48.36	73.09	Unigene24033	AT2G41060	UBP1-associated protein 2B	UBA2B	RNA-binding (RRM/RBD/RNP motifs) family protein	1e-66	cell death, defense response, ethylene biosynthetic process, leaf senescence	0.236615	36	0.233346	8.36292e-09	0.239883	5.37426e-07
78	48.21	51.5	CL5179.Contig2	AT1G04880	HMG box protein with ARID domain	HMG box protein	Encodes a ARID-HMG DNA-binding protein that functions in pollen tube growth through the regulation of gene expression by interacting with the transcription factors AGL66 and AGL104.	3e-90	glucosinolate metabolic process, pollen germination, pollen tube growth, regulation of transcription, DNA-templated, transcription, DNA-templated	0.277983	45	0.280543	4.13428e-09	0.275423	1.02258e-09
79	48.11	82.74	Unigene24013	AT5G46190	RNA binding KH domain containing		RNA-binding KH domain-containing protein	2e-09	regulation of gene expression	0.379603	68	0.409261	4.75456e-05	0.349945	4.75456e-05
80	47.84	73.3	Unigene19990	AT1G76940	RNA-binding family protein	RBP	snRNA stem-loop binding	9e-75		0.20893	36			0.20893	5.95919e-08
81	47.38	77.06	Unigene21057	AT1G79280	Nucleoprotein TPR	NUA	Encodes a 237-kDA protein with similarity to vertebrate Tpr, a long coiled-coil proteins of nuclear pore inner basket filaments. It is localized to the inner surface of the nuclear envelope and is a component of the nuclear pore-associated steps of sumoylation and mRNA export in plants. Mutations affect flowering time regulation and other developmental processes. Probably acts in the same pathway…	3e-63	mitotic spindle assembly checkpoint, negative regulation of flower development, negative regulation of protein sumoylation, poly(A)+ mRNA export from nucleus, protein import into nucleus, regulation of gene silencing, stamen development	0.483079	29	0.487529	0.00746099	0.47863	0.00134696
82	47.14	62.64	CL5429.Contig1	AT5G17440	LUC7 related protein	LUC7B		E-108	mRNA splice site selection	0.296483	26	0.296483	6.0285e-05
83	47.09	46.42	CL1808.Contig4	AT3G23990	Chaperonin CPN60	HSP60	mitochondrial chaperonin HSP. assist in rapid assembly of the oligomeric protein structures in the mitochondria.	0	de novo' protein folding, chaperone-mediated protein complex assembly, mitochondrion organization, protein import into mitochondrial intermembrane space, protein refolding, response to cadmium ion, response to heat	0.19097	24	0.148594	1.85581e-06	0.233346	1.69759e-07
84	46.98	38.58	CL5658.Contig2	AT1G80490	TOPLESS-related 1	TPR1	Transcriptional corepressor. Activates TIR-NB-LRR R protein-mediated immune responses through repression of negative regulators such as CNGC2/DND1. Negative regulator of jasmonate responses	0	primary shoot apical meristem specification, regulation of transcription, DNA-templated, transcription, DNA-templated	2.4806	35	2.35505	0.001088	2.60615	0.000946213
85	46.28	29.96	CL3008.Contig2	AT5G08450	Histone de-acetylation complex 1	HDC1	Component of histone-deacetylase complexes. Interacts with HDA6 and HDA19 and facilitates histone deacetylation. Several salt-inducible genes are de-repressed in hdc1 mutants. Mutants are hypersensitive to ABA during germination, grow less and flower later than wildtype. HDC1-overexpressing plants display opposite phenotypes.	0	developmental vegetative growth, flower development, histone deacetylation, response to abscisic acid, response to salt, seed germination	1.87068	23	1.87068	0.000883837
86	45.94	35.79	Unigene23180	AT4G05190	Kinesin 5	ATK5	ATK5 encodes a kinesin protein involved in microtubule spindle morphogenesis. It acts as a minus-end directed motor as well as a plus-end tracking protein (+TIP). Localizes to mitotic spindle midzones and regions rich in growing plus-ends within phragmoplasts	0	microtubule cytoskeleton organization, microtubule-based movement, spindle assembly	11.7185	24	10.3753	1.28243e-08	13.0617	1.13538e-07
87	45.35	51.2	CL1125.Contig1	AT5G17690	Like Heterochromatin Protein 1	LHP1	Regulates the meristem response to light signals and the maintenance of inflorescence meristem identity. Influences developmental processes controlled by APETALA1. TFL2 silences specific genes within euchromatin but not genes positioned in heterochromatin. TFL2 protein localized preferentially to euchromatic regions and not to heterochromatic chromocenters. Involved in euchromatin organization. R…	4e-21	cell differentiation, chromatin organization, chromatin silencing, flower development, multidimensional cell growth, negative regulation of flower development, negative regulation of gene expression, epigenetic, negative regulation of molecular function, epigenetic, negative regulation of transcription, DNA-templated, photoperiodism, photoperiodism, flowering, shoot system morphogenesis, transcri…	0.223988	43	0.231207	2.8213e-12	0.21677	1.84386e-12
88	45.13	42.43	Unigene22480	AT3G48710	DEK domain-containing chromatin associated protein			1e-48	regulation of double-strand break repair	9.25885	24	9.72747	1.40554e-13	8.79023	1.53211e-14
89	44.91	40.04	CL1780.Contig1	AT3G06720	Importin Alpha isoform 1	IMPA-1	Encodes importin alpha involved in nuclear import. Protein interacts with Agrobacterium proteins VirD2 and VirE2. Is not individually essential for Agrobacterium-mediated root transformation, but when overexpressed can rescue the impa-4 decreased transformation susceptibility phenotype	0	NLS-bearing protein import into nucleus, intracellular protein transport, protein import into nucleus	4.44631	29	4.44631	0.000292616
90	44.68	57.34	CL896.Contig7	AT1G75780	Tubulin beta-1 chain	TUB1	beta tubulin gene downregulated by phytochrome A (phyA)-mediated far-red light high-irradiance and the phytochrome B (phyB)-mediated red light high-irradiance responses	0	microtubule cytoskeleton organization, microtubule-based process, mitotic cell cycle, response to light stimulus, unidimensional cell growth	13.3045	39	13.3045	1.26419e-06
91	44.48	52.84	Unigene16421	AT2G31970	DNA repair protein RAD50	RAD50	Encodes the Arabidopsis RAD50 homologue. It is involved in double strand break repair. Component of the meiotic recombination complex that processes meiotic double-strand-breaks to produce single-stranded DNA ends, which act in the homology search and recombination. Accumulates in the nucleus during meiotic prophase, a process regulated by PHS1.	E-107	DNA duplex unwinding, DNA repair, chromosome organization involved in meiotic cell cycle, double-strand break repair, mitotic recombination, telomere capping, telomere maintenance, telomere maintenance via recombination, telomere maintenance via telomerase	2.59114	22	2.80543	1.50415e-06	2.37684	1.59115e-08
92	43.45	82.84	Unigene25544	AT1G54690	H2A.X.2	Gamma-H2AX	H2AX is a meiosis-specific isoform of histone H2A. Upon DSB formation, rapid accumulation of phosphorylated H2AX (γ-H2AX) occurs around the break site.	3e-41	chromatin organization	5.91662	54	6.0256	0.000709093	5.80764	0.000706336
93	43.44	47.1	Unigene23960	AT1G72100	Late embryogenesis abundant protein	LEA	Embryo development ending in seed dormancy	1e-33	embryo development ending in seed dormancy	0.310469	35	0.313329	9.98409e-10	0.30761	2.79594e-07
94	43.43	63.04	Unigene24627	AT1G15340	Methyl-CPG-binding domain 10	MBD10	Protein containing methyl-CpG-binding domain.Has sequence similarity to human MBD proteins.	3e-33		0.044466	24	0.0401791	0	0.0487529	0
95	43.27	40.44	CL187.Contig6	AT3G19240	Vacuolar import/degradation	Vid27		0	N-terminal protein myristoylation	13.0327	23	12.1339	7.42854e-10	13.9316	4.66294e-15
96	42.81	50.26	Unigene24368	AT1G79280	Nucleoprotein TPR	NUA	Encodes a 237-kDA protein with similarity to vertebrate Tpr, a long coiled-coil proteins of nuclear pore inner basket filaments. It is localized to the inner surface of the nuclear envelope and is a component of the nuclear pore-associated steps of sumoylation and mRNA export in plants. Mutations affect flowering time regulation and other developmental processes. Probably acts in the same pathway…	4e-42	mitotic spindle assembly checkpoint, negative regulation of flower development, negative regulation of protein sumoylation, poly(A)+ mRNA export from nucleus, protein import into nucleus, regulation of gene silencing, stamen development	0.510851	23	0.49204	0.0018836	0.529663	0.00491516
97	41.79	28.98	Unigene21794	AT3G18610	Nucleolin	NUC-L2	Involved in pre-rRNA processing and ribosome assembly	1e-54	chromatin silencing at rDNA	1.88927	23	1.95885	0.000208452	1.8197	8.02753e-05
98	41.29	42.3	Unigene24210	AT1G56340	Calreticulin -1	CRT1a	Encodes one of three Arabidopsis calreticulins. In CRT-deficient mouse fibroblasts, this protein restores ER Ca2+ levels.	E-160	calcium ion homeostasis, protein folding, response to cadmium ion, response to oxidative stress, response to salt stress	0.0808352	21	0.0704693	0	0.0912011	0
99	41.26	47.96	CL4465.Contig1	AT4G38510	V-ATPase b subunit 2	VAB2	One of three genes encoding the vacuolar ATP synthase subunit B1. The protein binds to and co-localizes with F-actin, bundles F-actin to form higher-order structure, and stabilizes actin filaments in vitro.	0	ATP hydrolysis coupled proton transport, ATP metabolic process, actin filament bundle assembly, actin filament capping, negative regulation of actin filament depolymerization	0.505825	23	0.505825	8.46974e-05
100	40.61	46.15	CL7052.Contig2	AT3G22440	FRIGIDA-like protein			3e-47	cell differentiation, flower development	0.105894	25	0.0937562	1.91869e-12	0.118032	9.52349e-13
101	40.17	35.15	Unigene23245	AT1G56110	Homolog of nucleolar protein nop56	NOP56	NOP56-like protein	0	box C/D snoRNP complex, cell wall, nucleolus, nucleus, plasmodesma, small-subunit processome	3.63078	23	3.63078	2.57149e-06
102	39.87	70.06	CL4159.Contig6	AT5G08680	ATP synthase beta-subunit		Encodes the mitochondrial ATP synthase beta-subunit. This subunit is encoded by a multigene family of three members (At5g08670, At5g08680, At5g08690) that shared 98% sequence identity at the amino acid level. The mRNA is cell-to-cell mobile.	0	ATP synthesis coupled proton transport, response to cadmium ion	0.501187	47	0.501187	0.00135367
103	39.57	36.15	CL6341.Contig1	AT4G24970	Protein MICRORCHIDIA 7	MORC7	MORC7 is a member of a family of GHKL ATPases. It is localized in the nuceloplasm and adjacent to chromocenters. Along with MORC4, it appears to repress the expression of genes involved in defense against pathogens.	0	positive regulation of defense response to oomycetes, regulation of DNA methylation	6.16759	29	6.30957	9.6263e-11	6.0256	4.15455e-08
104	39.42	46.82	CL4766.Contig1	AT1G53750	26S proteasome regulatory subunit 7	RPT1A	26S proteasome AAA-ATPase subunit RPT1a (RPT1a) mRNA,	0	positive regulation of RNA polymerase II transcriptional preinitiation complex assembly, ubiquitin-dependent protein catabolic process	0.194692	20	0.218776	5.93774e-10	0.170608	6.94984e-10
105	39.37	73.94	CL6919.Contig1		Anth			8e-64		19.6558	27	18.0302	3.74023e-11	21.2814	2.49627e-09
106	39.32	74.6	Unigene18652	AT3G63130	RAN GTPase activating protein 1	RANGAP1	Encodes a RAN GTPase activating protein involved in nuclear import, cell plate formation and mitotic spindle formation.	8e-64	cytokinesis, protein import into nucleus	0.239924	27	0.235505	7.64079e-10	0.244343	2.15122e-09
107	39.3	40.34	CL7094.Contig2	AT3G48000	Aldehyde dehydrogenase 2B4	ALDH2B4	Encodes a putative (NAD+) aldehyde dehydrogenase	0	oxidation-reduction process, response to cadmium ion	0.141327	28	0.145881	2.57149e-06	0.136773	2.90693e-09
108	39.28	53.24	CL472.Contig4	AT1G07920	GTP binding Elongation factor Tu family protein	eEF1a1	GTP binding Elongation factor Tu family protein	0	response to cadmium ion, translation, translational elongation	14.5417	30	12.0226	2.8233e-05	17.0608	7.49805e-08
109	39.11	30.46	CL1774.Contig1	AT3G01540	DEAD box RNA helicase 1	DRH1	ATP-dependent RNA helicase involved nonsense-mediated mRNA decay and ribosome biogenesis through rRNA processing	0	RNA secondary structure unwinding	0.490657	23	0.461318	0.00321261	0.519996	0.00402584
110	39.06	31.81	Unigene18979	AT1G14650	Probable splicing factor 3A subunit 1			E-145	RNA processing	0.398715	23	0.376704	1.2852e-05	0.420727	3.98197e-06
111	39.06	41.62	Unigene16511	AT1G04510	Mos4-associated complex 3a	MAC3A	Encodes MAC3A, a U-box proteins with homology to the yeast and human E3 ubiquitin ligase Prp19. Associated with the MOS4-Associated Complex (MAC). Involved in plant innate immunity.	0	DNA repair, defense response to bacterium, generation of catalytic spliceosome for first transesterification step, innate immune response, mRNA splicing, via spliceosome, protein ubiquitination, response to cadmium ion	0.296483	26			0.296483	3.72111e-06
112	38.86	56.69	CL820.Contig1	AT1G67230	Little Nuclei 1	LINC1	Encodes a nuclear coiled-coil protein related to the carrot peripheral nuclear protein NMCP1 that is involved in the determination of plant nuclear structure.	9e-52	nucleus organization	0.379603	20	0.409261	8.08208e-06	0.349945	2.313e-06
113	38.86	18.74	CL4277.Contig2	AT4G21710	DNA-directed RNA polymerase II subunit RPB2	NRPB2	Encodes the unique second-largest subunit of DNA-dependent RNA polymerase II; the ortholog of budding yeast RPB2 and a homolog of the E. coli RNA polymerase beta subunit.	0	embryo development ending in seed dormancy, production of miRNAs involved in gene silencing by miRNA, transcription, DNA-templated	0.479592	23	0.42462	0.000168155	0.534564	0.000927816
114	38.76	17.04	Unigene25575	AT4G32420	Cyclophilin-like peptidyl-prolyl cis-trans isomerase		Cyclophilin-like peptidyl-prolyl cis-trans isomerase family protein	2e-60	protein folding, protein peptidyl-prolyl isomerization	0.278726	19	0.258226	7.39015e-08	0.299226	0.00892894
115	38.69	69.4	CL4724.Contig1	AT5G15270	RNA binding KH domain containing		RNA-binding KH domain-containing protein;(source:Araport11)	2e-63		0.156463	40	0.178649	6.22378e-06	0.134276	6.39612e-06
116	38.68	52.91	Unigene21957	AT5G62550	Uncharacterized protein			1e-30		29.8006	31	26.7917	0	32.8095	4.54983e-11
117	38.62	36.95	Unigene23227	AT3G57150	Homologue of NAP57	NAP57	Encodes a putative pseudouridine synthase (NAP57).	0	box H/ACA snoRNA 3'-end processing, mRNA pseudouridine synthesis, rRNA pseudouridine synthesis, snRNA pseudouridine synthesis	2.18776	21			2.18776	0.00472407
118	38.18	53.91	Unigene4	AT1G52500	Formamidopyrimidine-DNA glycosylase	FPG1	Encodes one of the splice variants of Arabidopsis thaliana MutM homolog. Encodes a formamidopyrimidine-DNA glycosylase that has abasic lyase activity and is able to nick double- stranded oligonucleotides containing 8-oxo-7,8-dihydroguanine (8-oxoG) in vitro.	E-122	DNA repair, base-excision repair, nucleotide-excision repair, response to oxidative stress	0.234545	21	0.242103	1.45939e-08	0.226986	3.21034e-08
119	37.74	85.51	CL542.Contig2	AT4G40030	Histone 3.3		Histone superfamily protein	1e-74		9.72747	28	9.72747	2.26293e-05
120	37.69	75	CL6827.Contig1	AT4G13230	Late embryogenesis abundant protein	LEA	Late embryogenesis abundant protein (LEA) family protein	3e-05	embryo development ending in seed dormancy	0.115878	21	0.115878	3.75255e-14
121	37.55	31.74	CL976.Contig4	AT5G28540	Luminal-binding protein 1	BIP1	Encodes the luminal binding protein BiP, an ER-localized member of the HSP70 family. BiP is composed of an N-terminal ATP binding domain and a C-terminal domain that binds to hydrophobic patches on improperly/incompletely folded proteins in an ATP-dependent manner. Involved in polar nuclei fusion during proliferation of endosperm nuclei.	0	cellular response to heat, cellular response to unfolded protein, chaperone cofactor-dependent protein refolding, endoplasmic reticulum unfolded protein response, polar nucleus fusion, protein folding, protein refolding, response to heat, response to unfolded protein, ubiquitin-dependent ERAD pathway	0.291072	24	0.291072	0.00158982
122	37.18	51.01	Unigene9028	AT2G47470	PDIL protein	PDIL 2-1	Encodes a protein disulfide isomerase-like (PDIL) protein, a member of a multigene family within the thioredoxin (TRX) superfamily. Transcript levels for this gene are up-regulated in response to three different chemical inducers of ER stress (dithiothreitol, beta-mercaptoethanol, and tunicamycin). AtIRE1-2 does not appear to be required for this response, but the atbzip60 mutant has a diminished…	E-152	cell redox homeostasis, double fertilization forming a zygote and endosperm, embryo development ending in seed dormancy, embryo sac development, pollen tube development, response to cadmium ion, response to endoplasmic reticulum stress	0.0596114	20	0.0642688	7.10543e-15	0.0549541	5.37426e-07
123	36.85	25.99	CL6734.Contig2	AT3G55220	Splicing factor 3B subunit 3	SAP130B	Encodes a spliceosomal protein that is required for proper reproduction. RNAi lines display low pollen viability,caused by a defect in the transition from microspore to bicellular stage during pollen development.	0	plant ovule development, pollen development, pollen germination nucleus, plasmodesma	0.465606	20	0.461318	0.000526394	0.469894	1.61945e-05
124	36.83	37.93	Unigene23615	AT1G77360	pentatricopeptide repeat 6	PPR6		3e-42		0.197705	19	0.195884	6.96424e-06	0.199526	3.23058e-05
125	36.5	44.17	Unigene16954	AT3G04930	DNA-binding storekeeper protein-related transcriptional regulator			5e-40	regulation of transcription	0.311101	20	0.331131	1.2051e-08	0.291072	0.000107463
126	36.24	21.07	Unigene21815	AT1G64110	DUO1-activated ATPase 1	DAA1	Target promoter of the male germline-specific transcription factor DUO1.	0	pollen sperm cell differentiation	7.94379	16	7.17794	1.62688e-10	8.70964	5.91527e-09
127	35.96	80.18	CL6644.Contig1	AT1G21320	Nucleotide binding protein	NSRB	nucleic acid/nucleotide binding protein	7e-37		0.564937	51			0.564937	0.00242238
128	35.74	48.45	Unigene24387	AT5G28040	DNA-binding storekeeper protein-related transcriptional regulator		Member of the GeBP/GPL family of leucine zipper transcription factors. VPF4 interacts with the F-box proteins from A.tumefaciens VirF and VBF. Over expression results in decreased tumor formation upon Agrobacterium infection. Mutants show changes in the level of expression of defense response genes.	6e-46	defense response to bacterium, regulation of transcription, DNA-templated	1.94837	29	2.35505	0.026643	1.5417	0.00160476
129	35.73	46.29	Unigene22679	AT3G54170	FKBP12 interacting protein 37	FIP37	Encodes protein that binds FKBP12. This interaction is disrupted by FK506 but not by cyclosporin A.FIP37 is a core component of the M6A methyltransferase complex. Homozygous loss of function mutations are embryo lethal. In the shoot meristem FIP37 methylation targets include WUS and STM.	4e-84	RNA methylation, RNA splicing, mRNA methylation, mRNA processing, meristem maintenance, regulation of alternative mRNA splicing, via spliceosome	6.03899	20	4.69894	0.00608725	7.37904	1.04564e-08
130	35.6	21.07	Unigene23407	AT5G15920	Structural maintenance of chromosomes 5	SMC5	Encodes SMC5 (STRUCTURAL MAINTENANCE OF CHROMOSOMES 5), a component of the SMC5/6 complex. SMC5/6 complex promotes sister chromatid alignment and homologous recombination after DNA damage.	0	chromosome segregation, double-strand break repair via homologous recombination, sister chromatid cohesion	6.45202	17	5.24808	1.00757e-09	7.65597	3.28036e-07
131	35.43	43.47	Unigene24994	AT5G11200	DEAD-box RNA helicase 56	UAP56B	One of two genes encoding an ATP-dependent RNA helicase that localizes predominantly to euchromatic regions of Arabidopsis nuclei, and associates with genes transcribed by RNA polymerase II independently from the presence of introns. It is not detected at non-transcribed loci. It interacts with ssRNA, dsRNA and dsDNA, but not with ssDNA. Its ATPase activity is stimulated by RNA and dsDNA and its …	0	RNA splicing, mRNA processing, mRNA transport	4.92039	23			4.92039	1.90302e-05
132	35.31	34.38	Unigene23025	AT2G06210	Early Flowering 8	ELF8	Encodes a yeast CTR9 homolog that is involved in the control of flowering time by elevating FLC expression to a level that creates the vernalization-responsive, winter-annual habit. Yeast CTR9 is a component of a five-member PAF1 complex that associates with RNA pol II and is thought to regulate gene expression by recruiting SET1 (a histone 3 Lys 4 [H3-K4] methyl transferase) to the initially tra…	0	flower development, histone methylation, negative regulation of flower development, positive regulation of transcription, DNA-templated, regulation of histone H3-K4 methylation, transcription, DNA-templated	0.214929	21	0.222843	1.7528e-05	0.207014	3.98529e-08
133	34.93	19.76	CL5522.Contig1	AT1G07810	ER-type Ca2+-ATPase 1	ECA1	Encodes an ER-type Ca2+-pumping ATPase. The mRNA is cell-to-cell mobile.	0	calcium ion transport, cellular manganese ion homeostasis, manganese ion transport, response to cadmium ion, response to manganese ion	0.388589	16	0.420727	0.00228738	0.356451	0.00458337
134	34.93	41.75	Unigene8415	AT1G48030	Dihydrolipoyl dehydrogenase 1	LPD1	Encodes a mitochondrial lipoamide dehydrogenase whose expression is induced by light.	0	cell redox homeostasis, response to cadmium ion, response to light stimulus	0.323625	18	0.319154	3.09652e-06	0.328095	6.22378e-06
135	34.91	53.02	CL2845.Contig1	AT2G30620	Histone H1.3	H1	winged-helix DNA-binding transcription factor family protein	1e-18	chromosome condensation, negative regulation of DNA recombination, negative regulation of chromatin silencing, nucleosome assembly, nucleosome positioning, regulation of transcription, DNA-templated	42.001	27	50.5825	8.40397e-11	33.4195	1.26699e-12
136	34.76	27.98	Unigene19809	AT2G27170	Structural maintenance of chromosomes 3	SMC3/TTN7	Encodes a member of the Arabidopsis cohesin complex that is essential for viability and sister chromatid alignment.	E-168	DNA repair, cell division, chromosome segregation, meiotic cell cycle, sister chromatid cohesion	7.21481	19	6.48634	2.59792e-14	7.94328	4.66294e-14
137	34.71	45.37	CL4379.Contig2	AT3G21810	Zinc finger C-x8-C-x5-C-x3-H type family protein			2e-38		0.483059	19	0.483059	8.26863e-05
138	34.59	66.54	Unigene6334	AT1G60650	AtRZ-1b	ATRZ-1B	Encodes one of the zinc finger-containing glycine-rich RNA-binding proteins involved in cold tolerance: AT3G26420 (ATRZ-1A), AT1G60650 (AtRZ-1b), AT5G04280 (AtRZ-1c). It also, along with AtRZ-1c, plays important roles in plant development, pre- mRNA splicing, and general gene expression.	3e-34	negative regulation of transcription, DNA-templated, positive regulation of mRNA splicing, via spliceosome, regulation of RNA metabolic process, response to cold, response to water deprivation	0.171508	22	0.214783	0.000119571	0.128233	6.22378e-06
139	34.44	27.09	CL774.Contig1	AT3G28730	High mobility group	SSRP1	encodes a component of the FAcilitates Chromatin Transcription (FACT) complex, SSRP1. Along with STP16 binds to the promoter of FLC.	0	DNA repair, DNA replication, karyogamy, polar nucleus fusion, regulation of transcription, DNA-templated, transcription, DNA-templated, vegetative to reproductive phase transition of meristem	2.78589	17	2.1677	0.0367738	3.40408	0.0314132
140	34.43	54.77	CL6775.Contig1	AT3G49430	serine/arginine rich splicing factor 34		a nomenclature for Serine/Arginine-Rich Protein Splicing Factors	2e-71	RNA splicing, mRNA cis splicing, via spliceosome, regulation of alternative mRNA splicing, via spliceosome	0.251189	23	0.251189	0.000319072
141	34.13	22.34	CL1383.Contig1	AT2G20580	26S proteasome regulatory subunit N1	RPN1A	encoding the RPN subunits of the 26S proteasome The mRNA is cell-to-cell mobile.	0	innate immune response, proteasome-mediated ubiquitin-dependent protein catabolic process, protein catabolic process, regulation of cell cycle, regulation of protein catabolic process, response to salicylic acid, ubiquitin-dependent protein catabolic process	0.284449	20	0.285759	6.22378e-06	0.283139	0.000119571
142	34.04	49.2	Unigene22407	AT2G44710	RNA-binding family protein	RBP		0.0002		0.328986	27	0.353183	0.000292616	0.30479	1.01368e-05
143	33.95	20.55	Unigene25289	AT5G07980	Uncharacterized protein		dentin sialophosphoprotein-like protein	3e-25		4.25564	19	5.19996	1.84224e-05	3.31131	3.93411e-10
144	33.88	9.496	CL4409.Contig7	AT3G11130	Clathrin, heavy chain	CHC1	CHC1 heavy chain subunit of clathrin. Involved in vesicle mediated trafficking. Mutants show reduced rates of endocytosis and defects clathrin mediated exocytosis. Mutants also have increased dehydration tolerance which may be related to the overall slower stomatal aperture dynamics. Overall growth is affected.	0	stomatal movement	2.36516	17	2.67917	0.0438506	2.05116	0.0237621
145	33.74	43.28	Unigene20835	AT5G26680	5'-3' exonuclease family protein	FEN1	FEN1 is a member of the Rad2 family of nucleases. It is expressed in rapidly dividing cells and mutants have smaller roots and hypocotyls.SAV6 has double-flap endonuclease activity, weak GEN activity towards bubble DNA structures and flap endonuclease activity towards substrates with a single-flap structure, but lacks the 5′ exonuclease activity towards DNA substrates with a nick on one strand, a…	0	DNA repair, DNA replication, response to UV	3.72089	23	4.13048	7.18512e-09	3.31131	7.01767e-06
146	33.43	25.66	Unigene25726	AT3G44530	HIRA	HIRA	Encodes a nuclear localized WD-repeat containing protein involved in negative regulation of knox gene expression via epigenetic mechanism of chromatin re-organization. It is a part of the HISTONE REGULATOR complex that deposits histones in a DNA synthesis-independent manner and affects both nucleosome occupancy and the maintenance of transcriptional silencing. Interacts physically and genetically…	0	DNA replication-independent nucleosome assembly, chromatin organization, chromatin silencing at centromere, mitotic sister chromatid segregation, negative regulation of gene expression, epigenetic, nucleosome assembly, regulation of chromatin silencing, regulation of transcription, DNA-templated, transcription, DNA-templated	2.93765	16			2.93765	4.46631e-05
147	33.37	39.16	CL50.Contig2	AT3G09630	Suppressor of Acaulis 56	RPL4	Ribosomal protein L4/L1 family	E-172	translation	4.16869	18			4.16869	4.08882e-10
148	33.31	34.01	Unigene19516	AT3G51460	Phosphoinositide phosphatase SAC7	SAC7	Encodes RHD4 (ROOT HAIR DEFECTIVE4), a phosphatidylinositol-4-phosphate phosphatase required for root hair development. The mRNA is cell-to-cell mobile	0	cell tip growth, phosphatidylinositol dephosphorylation, response to wounding, root hair cell tip growth	0.539511	21	0.539511	0.0229563
149	33.25	61.25	Unigene18651	AT3G63130	Ran GTPase Activating protein 1	RANGAP1	Encodes a RAN GTPase activating protein involved in nuclear import, cell plate formation and mitotic spindle formation	E-122	cytokinesis, protein import into nucleus	0.212814	34	0.212814	1.32958e-08
150	33.21	60.56	CL4004.Contig2	AT3G14750	structural maintenance of chromosomes domain protein		structural maintenance of chromosomes domain protein	3e-46	cell differentiation, flower development	0.469894	36			0.469894	0.000150268
151	33.15	60.08	Unigene21608	AT3G02520	14-3-3-like protein	14-3-3ν	Encodes GF14 ν, a 14-3-3 protein isoform (14-3-3ν).	E-129		4.11154	17	4.13048	3.25781e-05	4.09261	0.00121589
152	32.93	20.91	Unigene8753	AT1G03190	DNA repair helicase UVH6	UVH6	UV damage and heat induce a common stress response in plants that leads to tissue death and reduced chloroplast function. The UVH6 product is suggested to be a negative regulator of this response.	0	DNA repair, nucleotide-excision repair, nucleotide-excision repair, DNA duplex unwinding, nucleotide-excision repair, DNA incision, positive regulation of mitotic recombination, positive regulation of transcription, DNA-templated, regulation of mitotic recombination, regulation of transcription, DNA-templated, response to UV, response to heat, response to oxidative stress, transcription by RNA po…	0.184504	17	0.185353	6.22378e-06	0.183654	1.85581e-06
153	32.9	18.16	Unigene17446	AT2G32730	26S proteasome regulatory complex			0	proteasome-mediated ubiquitin-dependent protein catabolic process, regulation of protein catabolic process, ubiquitin-dependent protein catabolic process	0.340408	18	0.340408	1.23356e-06
154	32.9	30.8	Unigene18130	AT3G54670	Structural maintenance of chromosomes 1	SMC1/TTN8	Encodes a member of the Arabidopsis cohesin complex that is essential for viability and sister chromatid alignment.	E-159	chromosome segregation, sister chromatid cohesion	8.94575	17	7.51623	1.51394e-07	10.3753	1.23013e-12
155	32.73	66.04	Unigene19678	AT1G20696	High mobility group B3	HMGB3	That have a distinctive DNA-binding motif, the HMG-box domain. The motif confers non-sequence specific interaction with linear DNA and structure-specific binding to distorted DNA sites. The HMGB proteins are involved in the assembly of nucleoprotein complexes. Can be phosphorylated by CK2alpha.	4e-17	chromatin assembly or disassembly	13.1333	29	13.6773	7.32747e-12	12.5892	7.53397e-13
156	32.58	25.6	Unigene24468	AT5G53150	DNAJ heat shock N-terminal domain-containing protein		Protein folding	6e-81	protein folding	4.42425	19	4.01791	1.85581e-06	4.83059	1.11206e-08
157	32.5	51.74	Unigene23841	AT5G06910	Chaperone protein dnaJ 6	ATJ6	DnaJ homologue, contains J domain which is common in all known DnaJ proteins but missing G/F domain.	4e-86		4.37701	17	4.05509	8.98947e-09	4.69894	1.11206e-08
158	32.47	15.6	Unigene23929	AT3G23780	DNA-directed RNA polymerases IV and V subunit 2	NRPD2A	This gene encodes the second largest, catalytic subunit of the nuclear DNA-dependent RNA polymerase IV (aka RNA polymerase D). The NRPD2 protein is found at nuclear foci that overlap or are adjacent to chromocentromeres but are not fully coincident with chromocentromeres. The loss of NRPD2 leads to the loss of cytosine methylation at pericentromeric 5S genes and AtSN1 retroelements but has no dis…	0	DNA methylation, defense response to fungus, gene silencing by RNA, posttranscriptional gene silencing by RNA, production of siRNA involved in RNA interference, regulation of immune response, regulation of transcription, DNA-templated, transcription, DNA-templated	6.54664	19	6.48634	7.42854e-10	6.60694	1.81344e-12
159	32.34	69.44	CL808.Contig1	Null						0.413047	18			0.413047	1.16025e-05
160	32.1	67.18	Unigene20210	AT5G59950	THO complex subunit 4A	ALY1	RNA-binding (RRM/RBD/RNP motifs) family protein	2e-56	mRNA transport	0.419011	27	0.376704	0.0019368	0.461318	0.00110627
161	31.67	40.19	CL3977.Contig1	AT1G18610	Galactose oxidase		Galactose oxidase/kelch repeat superfamily protein	E-137		0.271877	21	0.260615	9.06149e-06	0.283139	2.0235e-05
162	31.61	41.19	Unigene18129	AT3G54670	Structural maintenance of chromosomes 1	SMC1/TTN8	Encodes a member of the Arabidopsis cohesin complex that is essential for viability and sister chromatid alignment.	7e-58	chromosome segregation, sister chromatid cohesion	7.14232	16	6.48634	6.22378e-06	7.7983	3.59468e-12
163	31.6	17.8	Unigene23746	AT5G07350	TUDOR-SN protein 1	Tudor1	RNA binding protein with nuclease activity essential for stress response. Involved in mechanisms acting on mRNAs entering the secretory pathway. Functionally redundant with TSN2.	0	RNA catabolic process, cellular response to heat, gene silencing by RNA, mRNA catabolic process, mRNA processing, positive regulation of gibberellin biosynthetic process, protein secretion, response to cadmium ion, response to salt stress	2.25048	18	2.63027	0.00111138	1.87068	0.00228738
164	31.55	17.91	Unigene322	AT1G75660	5'-3' exoribonuclease 3	XRN3	Encodes a protein with similarity to yeast 5'-3'exonucleases and can functionally complement the yeast mutations. In Arabidopsis XRN3 acts as a suppressor of posttranscriptional gene silencing. Mutants accumulate excised miRNA products suggesting that XRN3 is involved in degradation of these products.	0	mRNA processing, miRNA catabolic process, negative regulation of posttranscriptional gene silencing, nuclear polyadenylation-dependent rRNA catabolic process, rRNA 5'-end processing	0.202227	17	0.183654	2.41543e-05	0.220801	1.08413e-08
165	31.47	73.31	CL1865.Contig1	AT5G61790	Calnexin 1	CNX1	Protein folding	E-107	protein folding	0.141235	23	0.164437	9.08732e-08	0.118032	1.33306e-07
166	31.36	54.3	Unigene23646	AT1G13220	Little Nuclei 2	LINC2	Encodes a nuclear coiled-coil protein related to the carrot peripheral nuclear protein NMCP1 that is involved in the determination of plant nuclear structure.	7e-25	nucleus organization, regulation of nucleus size	0.308445	24	0.285759	1.49857e-08	0.331131	1.28812e-07
167	31.33	52.74	Unigene24567	AT2G32910	Development and Cell Death domain protein	DCD	DCD (Development and Cell Death) domain protein	2e-40		0.281985	17	0.272898	9.58587e-07	0.291072	0.000193258
168	31.16	43.48	Unigene22598	AT2G33150	3-ketoacyl-CoA thiolase 2	KAT2	Encodes an organellar (peroxisome, glyoxysome) 3-ketoacyl-CoA thiolase, involved in fatty acid b-oxidation during germination and subsequent seedling growth. Mutants have defects in glyoxysomal fatty acid beta-oxidation. EC2.3.1.16 thiolase.	0	atty acid beta-oxidation, fatty acid oxidation, glyoxysome organization, jasmonic acid biosynthetic process, oxylipin biosynthetic process, phenylacetate catabolic process, positive regulation of abscisic acid-activated signaling pathway, response to wounding	0.169302	20	0.178649	1.01461e-09	0.159956	6.365e-05
169	31.15	33.25	CL6440.Contig2	AT1G18040	Cyclin-dependent kinase D1;3	CDKD1;3	cyclin-dependent kinase D1	E-154	cell cycle, cell division, positive regulation of transcription by RNA polymerase II, protein phosphorylation, regulation of cell cycle	0.125893	15	0.125893	2.85954e-11
170	30.96	38	CL6440.Contig1	AT1G18040	Cyclin-dependent kinase D1;3	CDKD1;3	cyclin-dependent kinase D1	E-154	cell cycle, cell division, positive regulation of transcription by RNA polymerase II, protein phosphorylation, regulation of cell cycle	0.114815	17			0.114815	9.85417e-09
171	30.66	28.61	Unigene22278	AT5G45160	RHD-LIKE2	RL2	Root hair defective 3 GTP-binding protein (RHD3)	0	endoplasmic reticulum inheritance, endoplasmic reticulum membrane fusion, endoplasmic reticulum organization	0.432514	16			0.432514	4.1582e-05
172	30.42	42.52	Unigene22597	AT5G40490	RNA-binding family protein	HLP1	HLP1 is a member of the conserved hnRNP A/B family and contains RNA Recognition Motifs (RRM).It binds mRNA and appears to be involved in targeting alternative polyadenylation (APA). APA targets include genes involved in flowering. Loss of HLP1 function results causes late flowering under long and short day conditions. This phenotype is suppressed by loss of FLC.	7e-60	mRNA polyadenylation, positive regulation of long-day photoperiodism, flowering, positive regulation of short-day photoperiodism, flowering	0.181151	17	0.183654	0.00425162	0.178649	7.26916e-06
173	30.23	38.24	CL6439.Contig1	AT1G55560	SKU5 similar 14	Sks14	Oxidation reduction	0	oxidation-reduction process	0.0855067	23	0.0855067	2.0235e-05	0.0855067	2.72235e-10
174	30.15	58.55	Unigene18217	AT3G02090	MPPBETA		Insulinase (Peptidase family M16) protein	E-137	oxidation-reduction process, protein processing involved in protein targeting to mitochondrion, proteolysis	2.05116	19	2.05116	0.0160765
175	30.1	59.78	Unigene18498	AT2G32080	Purin-rich alpha 1	PURA1	similar to the conserved animal nuclear protein PUR alpha which was implicated in the control of gene transcription and DNA replication	7e-99	regulation of transcription, DNA-templated, response to cadmium ion, transcription, DNA-templated	11.2892	19	11.9124	8.13349e-13	10.666	1.2686e-10
176	30	65.93	Unigene17749	AT5G02570	mgH2B.in	Histone	Histone superfamily protein	8e-29	nucleosome assembly	20.6118	23	21.0863	3.88134e-13	20.1372	4.86278e-14
177	29.96	64.78	CL5565.Contig2	AT5G66010	RNA-binding family protein	RBP	RNA-binding (RRM/RBD/RNP motifs) family protein	7e-77		0.43659	25	0.444631	0.000953351	0.428549	0.0321362
178	29.92	30.51	CL1029.Contig2	AT5G06160	ATROPOS	ATO	Encodes a protein with similarity to pre-mRNA splicing factor SF3a60 that is involved in gametic cell fate determination. Loss of function results in the ectopic expression of egg cell makers suggesting a role in restriction of gametic cell fate. Expressed strongly in gametophytes and weakly in sporophytes.	0	mRNA splicing, via spliceosome, regulation of embryo sac egg cell differentiation	0.302295	19	0.334195	0.00016469	0.270396	0.00358348
179	29.88	24.67	CL516.Contig3	AT1G79930	Heat shock protein 91	HSP91	encodes high molecular weight heat shock protein 70 not a HSP90 homolog, mRNA is constitutively expressed but transiently induced after heat shock	0	protein folding, response to cadmium ion, response to heat	0.306082	16	0.387258	0.00160476	0.224906	8.90918e-05
180	29.85	14.16	Unigene23448	AT3G28030	Ultraviolet Hypersensitive 3	UVH3	Required for repair of pyrimidine-pyrimidinone (6-4) dimers. The mRNA is cell-to-cell mobile.	E-151	DNA repair, non-photoreactive DNA repair, nucleotide-excision repair, response to UV-B, response to heat	0.487529	15			0.487529	0.00892894
181	29.56	29.2	Unigene20671	AT1G12240	beta-fructofuranosidase	BFRUCT4	Encodes a vacuolar invertase betaFruct4. betaFruct4 is transported from the endoplasmic reticulum through the intermediate compartments as a membrane protein. The N-terminal cytoplasmic domain contains multiple sequence motifs that are involved at various stages in the trafficking of betaFruct4 from the ER to the central vacuole. The mRNA is cell-to-cell mobile.	0	abscisic acid-activated signaling pathway, cellular response to gibberellin stimulus, primary root development, response to bacterium, sucrose metabolic process	0.25475	15	0.248886	0.000526394	0.260615	0.00773109
182	29.38	31.34	Unigene459	AT3G62300	Uncharacterized protein		Encodes a protein with Agenet/Tudor and DUF724 domains. It can interact with ABAP1, a negative regulator of DNA replication and transcription, with the plant histone modification 'reader' LHP1, and with non-modified histones. It may act as a link between DNA replication, transcription and chromatin remodeling during flower development. Loss of function mutant has a WT phenotype.	1e-12		18.5739	17	19.7697	6.22378e-06	17.378	6.07152e-11
183	29.34	44.26	Unigene23038	AT3G04610	Flowering locus KH domain	FLK	RNA-binding KH domain-containing protein;	1e-87	positive regulation of flower development, regulation of transcription, DNA-templated, transcription, DNA-templated	0.180371	30	0.175388	4.64537e-06	0.185353	1.7777e-06
184	29.24	16.21	CL60.Contig1	AT5G46210	Cullin4	CUL4	Arabidopsis CULLIN4 (CUL4) forms an E3 ubiquitin ligase with the CDD complex and a common catalytic subunit RBX1 in mediating light control of development. This CUL4-based E3 ligase is essential for the repression of photomorphogenesis. The partial loss of CUL4 function resulted in a constitutive photomorphogenic phenotype with respect to morphogenesis and light-regulated gene expression. CUL4 ex…	0	DNA repair, abscisic acid-activated signaling pathway, cotyledon development, flower development, fruit development, hormone-mediated signaling pathway, leaf development, negative regulation of photomorphogenesis, photomorphogenesis, protein polyubiquitination, shoot system development, short-day photoperiodism, flowering, sugar mediated signaling pathway, ubiquitin-dependent protein catabolic pr…	0.241333	13	0.283139	0.000120074	0.199526	6.365e-05
185	29.09	55.97	Unigene18340	AT4G13230	Late embryogenesis abundant protein	LEA	Late embryogenesis abundant protein (LEA) family protein	1e-13	embryo development ending in seed dormancy	0.0461396	18	0.0452898	1.89519e-09	0.0469894	1.74937e-08
186	28.95	70.92	Unigene23654	AT5G22040	Uncharacterized protein		ubiquitin carboxyl-terminal hydrolase	3e-34		0.560612	26	0.591562	0.00400718	0.529663	0.0328322
187	28.85	32.18	CL7276.Contig1	AT4G21490	NADH dehydrogenase	NDB3	Oxidation reduction	0	mitochondrial inner membrane	0.326868	18	0.313329	6.365e-05	0.340408	0.000123141
188	28.65	29.49	CL6617.Contig1	AT2G33835	FRIGIDA-ESSENTIAL 1	FES1	Encodes a zinc finger domain containing protein that is expressed in the shoot/root apex and vasculature, and acts with FRI to repress flowering.FES1 mutants in a Col(FRI+) background will flower early under inductive conditions.	6e-37	cell differentiation, flower development, positive regulation of vernalization response	0.472469	16	0.49204	0.0168859	0.452898	9.41924e-05
189	28.64	44.32	CL2766.Contig1	AT1G78900	ATP synthase subunit A	VHA-A	Encodes catalytic subunit A of the vacuolar ATP synthase. Mutants are devoid of vacuolar ATPase activity as subunit A is encoded only by this gene and show strong defects in male gametophyte development and in Golgi stack morphology. The mRNA is cell-to-cell mobile	0	ATP hydrolysis coupled proton transport, ATP metabolic process, Golgi organization, pollen development, response to salt stress	0.505825	18			0.505825	0.0178577
190	28.54	21.18	Unigene23509	AT3G05680	Protein virilizer homolog	VIR	Encodes a splicing/methylation factor that is a homologue to the mammalian VIRILIZER, is member of a core set of mRNA m6A writer proteins and is required for N6-adenosine methylation of mRNA. Analysis of transcriptional profiles of the vir-1 mutant suggests that VIR is likely involved in regulation of gene expression, but the function of VIR is rather general than specific and knock-down of VIR d…	1e-72	embryo development ending in seed dormancy, mRNA methylation	4.90242	16	4.20727	6.365e-05	5.59758	2.72462e-06
191	28.48	48.84	Unigene23473	Null						0.165987	23	0.197697	0.00160476	0.134276	2.21896e-05
192	28.43	52.19	CL4952.Contig1	AT5G66010	RNA-binding family protein	RBP	RNA-binding (RRM/RBD/RNP motifs) family protein	2e-54		0.234336	28	0.212814	2.0235e-05	0.255859	6.365e-05
193	28.35	36.62	Unigene25210	AT1G77510	Protein disulfide isomerase 6	PDI6	Encodes a protein disulfide isomerase-like (PDIL) protein, a member of a multigene family within the thioredoxin (TRX) superfamily. Transcript levels for this gene are up-regulated in response to three different chemical inducers of ER stress (dithiothreitol, beta-mercaptoethanol, and tunicamycin). AtIRE1-2 does not appear to be required for this response, but the atbzip60 mutant has a diminished…	E-160	cell redox homeostasis, photoinhibition, protein folding, response to cadmium ion, response to endoplasmic reticulum stress, response to high light intensity, response to salt stress	0.20893	21			0.20893	6.22378e-06
194	28.18	36.39	Unigene345	AT3G09670	Tudor/PWWP/MBT protein		Tudor/PWWP/MBT superfamily protein	4e-35		0.204478	16	0.226986	1.37824e-09	0.18197	1.7473e-10
195	28.11	73.62	Unigene8627	AT5G06770	KH domain-containing protein / zinc finger (CCCH type) family protein	KHZ2	KHZ2 is a CCCH zinc-finger and KH domain protein belonging to the VII subfamily. It is expressed throughout the plant. Highly similar to KHZ1.Double mutants with khz1 are late flowering. Overexpression leads to increased rates of leaf senescence.	1e-36	positive regulation of leaf senescence, regulation of gene expression, regulation of photoperiodism, flowering, regulation of transcription, DNA-templated	0.335741	23	0.337287	0.000382707	0.334195	0.00168869
196	28.04	30.27	Unigene19540	AT2G27040	Argonaute 4	AGO4	AGO4 is a member of a class of PAZ/PIWI domain containing proteins involved in siRNA mediated gene silencing.Loss of function mutations have reduced site specific CpNpG and CpHpH methylation and increased susceptibility to bacterial pathogens including Tobacco rattle virus.	0	DNA methylation, chromatin silencing, chromatin silencing by small RNA, defense response to bacterium, incompatible interaction, defense response to virus, gene silencing, histone H3-K9 methylation, modulation by virus of host morphology or physiology, production of siRNA involved in RNA interference, regulation of translation, transcription, DNA-templated	4.14288	18	4.7863	5.94314e-07	3.49945	6.22378e-06
197	27.95	50.57	CL2340.Contig1	AT4G34670	Ribosomal protein S3Ae			E-117	translation,structural constituent of ribosome	5.01187	15	5.01187	0.00408846
198	27.73	48.57	Unigene17264	AT1G09760	U2 small nuclear ribonucleoprotein A	U2A	U2 small nuclear ribonucleoprotein A	3e-85	mRNA splicing, via spliceosome, response to cold	0.302456	14	0.319154	7.03199e-06	0.285759	2.15058e-05
199	27.7	19.34	Unigene20420	AT2G30800	DEAD box RNA helicase	HVT1	Has RNA or DNA helicase activity and expressed specifically in tapetum and vascular tissue. First identified member of a new group of the mle helicase group of the DEAH family.	0		0.276171	15	0.255859	8.56441e-09	0.296483	0.00295154
200	27.68	17.57	Unigene25625	AT4G11110	SPA1-related 2	SPA2	Encodes a member of the SPA (suppressor of phyA-105) protein family (SPA1-SPA4). SPA proteins contain an N-terminal serine/threonine kinase-like motif followed by a coiled-coil structure and a C-terminal WD-repeat domain. SPA1 is a PHYA signaling intermediate, putative regulator of PHYA signaling pathway. Light responsive repressor of photomorphogenesis. Involved in regulating circadian rhythms a…	0	chloroplast organization, negative regulation of photomorphogenesis, photomorphogenesis, protein phosphorylation, red or far-red light signaling pathway, red, far-red light phototransduction, regulation of photoperiodism, flowering, response to blue light, response to far red light, response to red light, short-day photoperiodism, flowering， Cul4-RING E3 ubiquitin ligase complex	0.351594	18	0.346737	0.000695777	0.356451	1.81368e-05
201	27.66	26.67	CL3001.Contig1	AT1G49760	Poly(A) binding protein 8	PAB8	Highly and ubiquitously expressed. Member of the class II PABP family.	0	regulation of translation	6.21831	14	7.51623	7.95564e-08	4.92039	0.00158476
202	27.64	61.34	Unigene22555	AT1G67170	FLX-like		sarcolemmal membrane-associated protein	3e-20	cell differentiation, flower development	0.461318	25	0.461318	0.00335262
203	27.55	9.044	Unigene20361	AT3G60240	Translation initiation factor eIF-4F	eIF4G	protein synthesis initiation factor 4G (EIF4G). A mutation in this gene (cum2-1) results in decreased accumulation of CMV coat protein in upper, uninoculated leaves. Likely affects cell-to-cell movement of the virus, also affects TCV multiplication	0	regulation of translation, response to abscisic acid, response to virus, translational initiation	5.70261	12	5.59758	1.08744e-10	5.80764	1.92511e-10
204	27.52	86.49	Unigene16300	Null						0.524808	26	0.524808	0.00273742
205	27.2	63.75	CL1724.Contig2	AT2G24440	Expressed protein		Selenium binding	7e-29	cell redox homeostasis	33.9452	26	35.9749	1.00666e-11	31.9154	2.0235e-05
206	27.1	15.22	Unigene21043	AT5G51200	Embryo Defective 3142	NUP205	nuclear pore complex protein (DUF3414)	0	nuclear pore organization	0.41866	14	0.474242	0.00773109	0.363078	0.00177112
207	27.06	27.94	Unigene24793	AT4G17020	Transcription factor-like protein		transcription factor-like protein	0	nucleotide-excision repair, phosphorylation of RNA polymerase II C-terminal domain	0.092045	14	0.092045	6.22378e-06
208	26.96	12.72	Unigene23594	AT5G25060	Reduced Red-Light Responses In Cry1cry2 Background 1	RRC1	RNA recognition motif (RRM)-containing protein	0	RNA splicing, mRNA processing	2.26987	12	2.26987	0.0139711
209	26.39	42.65	CL4414.Contig1	Null						0.0913404	14	0.0862978	3.92043e-06	0.0963829	2.40395e-05
210	26.36	31.82	CL7166.Contig1	AT3G16480	Mitochondrial processing peptidase	MPPalpha	Cleaves presequences (transit peptides) from mitochondrial protein precursors	E-157	protein processing involved in protein targeting to mitochondrion	2.19975	17	2.10863	0.00400682	2.29087	0.0177588
211	26.29	38.18	Unigene23186	AT2G06210	Early Flowering 8	ELF8	Encodes a yeast CTR9 homolog that is involved in the control of flowering time by elevating FLC expression to a level that creates the vernalization-responsive, winter-annual habit. Yeast CTR9 is a component of a five-member PAF1 complex that associates with RNA pol II and is thought to regulate gene expression by recruiting SET1 (a histone 3 Lys 4 [H3-K4] methyl transferase) to the initially tra…	E-115	flower development, histone methylation, negative regulation of flower development, positive regulation of transcription, DNA-templated, regulation of histone H3-K4 methylation, transcription, DNA-templated	0.337802	16	0.319154	2.0235e-05	0.356451	0.000923523
212	26.23	29.48	CL981.Contig1	AT4G13940	S-adenosyl-l-homocystein hydrolase 1	SAH1	Encodes a S-adenosyl-L-homocysteine hydrolase required for DNA methylation-dependent gene silencing. The mRNA is cell-to-cell mobile.	0	S-adenosylhomocysteine catabolic process, embryo development ending in seed dormancy, methylation-dependent chromatin silencing, one-carbon metabolic process, posttranscriptional gene silencing	0.126941	14	0.143219	1.32024e-10	0.110662	2.67365e-09
213	26.16	20.16	Unigene25374	AT3G06860	Multifunctional Protein 2	MFP2	Encodes a multifunctional protein. Involved in peroxisomal fatty acid beta oxidation. Loss-of-function mutant lacks hydroxyacyl-CoA dehydrogenase activity and have reduced levels of long-chain enoyl-CoA hydratase activity. The mutant has fewer but larger peroxisomes. The mRNA is cell-to-cell mobile.	0	fatty acid beta-oxidation	0.394457	14	0.394457	0.0146361
214	26.15	37.58	CL1915.Contig1	AT2G20420	ATP citrate lyase family protein	ACL	ATP citrate lyase (ACL) family protein	E-156	response to cadmium ion, tricarboxylic acid cycle	0.162802	12	0.148594	8.00023e-08	0.177011	3.31482e-07
215	25.95	19.05	CL806.Contig3	Null						1.95885	13			1.95885	0.00318485
216	25.7	45.88	Unigene26225	AT5G04430	Binding to tomv RNA 1s	BTR1	Gene model AT5G04430.1 produces active protein. (BTS1S). Binds to ToMV genomic RNA and prevents viral multiplication	6e-86	RNA splicing, regulation by virus of viral protein levels in host cell, response to cytokinin	2.67917	15	2.67917	0.00358348
217	25.54	54.95	CL404.Contig1	AT1G60650	AtRZ-1b	ATRZ-1B	Encodes one of the zinc finger-containing glycine-rich RNA-binding proteins involved in cold tolerance	5e-33	response to cold	0.451489	16	0.501187	0.00773109	0.401791	0.000864441
218	25.41	37.71	CL2328.Contig3	AT3G52930	Aldolase superfamily protein	FBA8	Aldolase superfamily protein;	E-168	gluconeogenesis, glycolytic process, pentose-phosphate shunt, response to cadmium ion, response to karrikin, response to salt stress	0.274056	13	0.248886	0.000564898	0.299226	0.0321362
219	25.33	17.54	Unigene25305	AT1G74310	Heat shock protein 101	HSP101	Encodes ClpB1, which belongs to the Casein lytic proteinase/heat shock protein 100 (Clp/Hsp100) family. Involved in refolding of proteins which form aggregates under heat stress. Also known as AtHsp101. AtHsp101 is a cytosolic heat shock protein required for acclimation to high temperature	0	positive regulation of translation, protein metabolic process, protein unfolding, response to heat, response to high light intensity, response to hydrogen peroxide	3.16737	14	3.63078	0.000861805	2.70396	0.0309481
220	25.02	47.33	Unigene14931	AT3G13700	RNA-binding family protein	RBP	RNA-binding (RRM/RBD/RNP motifs) family protein	2e-76	mRNA splicing, via spliceosome	0.227227	20	0.237684	1.14509e-06	0.21677	1.07034e-06
221	24.9	14.8	CL4037.Contig2	AT2G13540	Nuclear cap-binding protein subunit 1	ABH1	Encodes a nuclear cap-binding protein that forms a heterodimeric complex with CBP20 and is involved in ABA signaling and flowering. Mutants are early flowering and exhibit hypersensitive response to ABA in germination inhibition.Loss of ABH1 function results in abnormal processing of mRNAs for several important floral regulators (FLC, CO, FLM). Analysis of loss of function mutations suggests a ro…	0	7-methylguanosine mRNA capping, RNA splicing, via endonucleolytic cleavage and ligation, animal organ morphogenesis, long-day photoperiodism, flowering, mRNA cis splicing, via spliceosome, mRNA export from nucleus, mRNA splicing, via spliceosome, nuclear-transcribed mRNA catabolic process, nonsense-mediated decay, primary miRNA processing, response to abscisic acid, translation	0.24915	15	0.260615	0.00158476	0.237684	2.44494e-06
222	24.78	28.16	CL399.Contig1	AT2G42520	RNA Helicase 37	RH37	P-loop containing nucleoside triphosphate hydrolases superfamily protein	0	peroxisome	3.35485	16	4.05509	1.85581e-06	2.65461	0.00358348
223	24.75	23.67	Unigene18932	AT2G36660	poly(A) binding protein 7	PAB7	polyadenylate-binding protein, putative / PABP, putative. Member of the class III family of PABP proteins.	E-125	regulation of translation	7.2377	13	8.16582	2.34113e-07	6.30957	6.22378e-06
224	24.66	33.82	CL2564.Contig3	AT5G09550	Rab GDP-dissociation inhibitor	GDI	GDP dissociation inhibitor family protein / Rab GTPase activator family protein	0	protein transport, small GTPase mediated signal transduction	4.48745	14			4.48745	0.0244262
225	24.59	50	CL6726.Contig5	AT3G19590	Mitotic checkpoint protein BUB3.1	BUB3.1	Encodes a protein that may have a role in the spindle assembly checkpoint.	E-170	cell division, chromosome segregation, meiotic cell cycle, mitotic spindle assembly checkpoint	1.69044	16			1.69044	0.0112505
226	24.45	31.12	CL3737.Contig1	Null						0.270442	13	0.322107	0.00297488	0.218776	2.56401e-06
227	24.24	25.87	CL2781.Contig2	AT5G62550	Uncharacterized protein		microtubule-associated futsch-like protein	9e-12		26.5102	13	20.5116	5.6537e-12	32.5087	3.09634e-09
228	24.19	51.99	CL1732.Contig1	AT4G20330	Transcription initiation factor TFIIE	TFIIE		8e-89	transcription initiation from RNA polymerase II promoter, translational initiation	0.328095	13	0.328095	0.0110812
229	24.09	39.49	Unigene21082	AT3G20890	RNA-binding family protein	RBP	RNA-binding (RRM/RBD/RNP motifs) family protein	7e-76		0.263038	17	0.260615	0.00903711	0.265461	0.000564898
230	24.08	36.69	CL5585.Contig4	AT5G10360	Ribosomal protein S6b	RS6B	RPS6A and RPS6B are fully redundant and essential during gametogenesis.	E-113	embryo development ending in seed dormancy, response to cytokinin, translation	6.23461	12	4.74242	9.28916e-07	7.72681	0.000564898
231	24.08	34.6	Unigene14840	AT3G51800	ERBB-3 binding protein 1	EBP1	putative nuclear DNA-binding protein G2p (AtG2) mRNA,	E-156	auxin-activated signaling pathway, cell cycle G1/S phase transition, multicellular organism development, proteolysis, rRNA processing, regulation of cell division, regulation of cell growth, response to cytokinin, ribosomal large subunit export from nucleus	8.15832	13	7.11213	1.9222e-09	9.2045	1.85581e-06
232	24.08	44.59	CL1130.Contig2	AT2G15430	DNA-directed RNA polymerases II, IV and V subunit 3	NRPB3	Non-catalytic subunit of nuclear DNA-dependent RNA polymerases II, IV and V; homologous to budding yeast RPB3 and the E. coli RNA polymerase alpha subunit. A closely related paralog, encoded by At2g15400, can substitute for At2g15430 in the context of Pol V.	E-134	stomatal complex development, stomatal complex patterning, transcription, DNA-templated	3.665	15	3.59749	1.2433e-06	3.7325	1.24342e-07
233	23.88	61.54	CL2052.Contig5	AT3G46230	Heat shock protein 17.4	HSP17.4	member of the class I small heat-shock protein (sHSP) family, which accounts for the majority of sHSPs in maturing seeds	2e-40	response to heat	5.26233	17	4.87529	0.00349217	5.64937	0.00110315
234	23.76	25.91	Unigene22462	AT5G10270	Cyclin-dependent kinase C-1	CDKC;1	Encodes CDKC;1, part of a CDKC kinase complex that is targeted by Cauliflower mosaic virus (CaMV) for transcriptional activation of viral genes. Also regulates plant growth and development.	0	leaf development, phosphorylation of RNA polymerase II C-terminal domain, positive regulation of transcription elongation from RNA polymerase II promoter, protein phosphorylation, response to virus	0.295374	13	0.30761	1.85581e-06	0.283139	8.6447e-05
235	23.75	44.75	Unigene23286	AT1G02840	Serine/arginine rich splicing factor 34	SRP34	SR34/SR1 is a plant homologue of the human general/alternative splicing factor SF2/ASF	9e-66		1.72187	18	1.72187	0.0293039
236	23.68	56.62	Unigene17566	AT1G48130	1-Cys peroxiredoxin PER1	PER1	encodes a protein similar to the 1-cysteine (1-Cys) peroxiredoxin family of antioxidants. Expression is limited to seed (aleurone and embryo) and is not induced by ABA or drought.	2e-90	cell redox homeostasis, hydrogen peroxide catabolic process, maintenance of seed dormancy, oxidation-reduction process, response to desiccation, response to oxidative stress	7.74287	13	7.24436	6.71882e-09	8.24138	3.84138e-09
237	23.65	38.43	Unigene21389	AT5G13450	ATP synthase subunit O	ATP5	delta subunit of Mt ATP synthase	1e-61	ATP synthesis coupled proton transport	0.335912	14	0.369828	0.0006542	0.301995	0.00158476
238	23.61	52.92	CL2129.Contig1	AT2G44710	RNA-binding family protein	RBP	RNA-binding (RRM/RBD/RNP motifs) family protein	4e-88		0.235505	22	0.235505	1.66816e-07
239	23.58	54	CL2634.Contig2	AT1G07660	mgH4	Histone	Histone superfamily protein	4e-18	nucleosome assembly	31.574	36	34.0408	2.25131e-12	29.1072	6.365e-05
240	23.53	49.7	Unigene16245	AT5G39410	Saccharopine dehydrogenase	SDH	Saccharopine dehydrogenase	E-124	glycolipid biosynthetic process, oxidation-reduction process	0.334195	14	0.334195	0.00773109
241	23.45	38.86	CL5429.Contig2	AT3G03340	Unfertilized embryo sac 6	UNE6	LUC7 related protein	E-118	double fertilization forming a zygote and endosperm	0.319471	19	0.353183	0.00295888	0.285759	0.000193258
242	23.3	23.6	CL522.Contig1	AT1G56070	Elongation factor 2	LOS1	encodes a translation elongation factor 2-like protein that is involved in cold-induced translation. Mutations in this gene specifically blocks low temperature-induced transcription of cold-responsive genes but induces the expression of CBF genes and mutants carrying the recessive mutations fail to acclimate to cold and is freezing sensitive	0	cold acclimation, response to cold, response to cytokinin, translational elongation	4.09261	15			4.09261	0.000739078
243	23.24	32.67	Unigene20582	AT1G21750	PDI-like 1-1	PDIL1-1	Encodes a protein disulfide isomerase-like (PDIL) protein, a member of a multigene family within the thioredoxin (TRX) superfamily; isoform contains non-consensus GA donor splice site at intron 9. Transcript levels for this gene are up-regulated in response to three different chemical inducers of ER stress (dithiothreitol, beta-mercaptoethanol, and tunicamycin). Neither AtIRE1-2 nor AtbZIP60 appe…	E-180	embryo development, protein folding, regulation of programmed cell death, response to cytokinin, response to endoplasmic reticulum stress, response to salt stress, response to zinc ion, seed development	0.188159	20	0.229087	0.000193258	0.147231	6.365e-05
244	23.04	22.49	Unigene24163	AT1G18260	ERAD-associated E3 ubiquitin-protein ligase component HRD3A	HRD3A	Encodes an Arabidopsis homolog of the yeast Hrd3/mammlian Sel1L protein. Involved in ERAD (Endoplasmic reticulum-associated degradation).	0	hyperosmotic salinity response, ubiquitin-dependent ERAD pathway	0.143273	11	0.139316	1.85581e-06	0.147231	7.19595e-08
245	23.02	24.97	Unigene25816	AT1G04110	Stomatal density and distribution 1	SDD1	Initially identified as a mutation affecting stomatal development and distribution. Encodes a protein similar to serine proteases.	E-130	proteolysis, regulation of cell proliferation, stomatal complex morphogenesis	0.155909	14	0.138038	6.77482e-09	0.17378	0.00158476
246	22.96	30.17	CL2531.Contig3	AT5G43060	Responsive to dehydration 21b	RD21B	Peptidase, activity detected in extracts of root, leaf and cell culture	E-157	proteolysis involved in cellular protein catabolic process, response to salt stress	0.149969	12	0.149969	2.59143e-05
247	22.88	51.33	Unigene24946	AT3G23900	RNA recognition motif-containing		RNA recognition motif (RRM)-containing protein	9e-20		0.168446	14	0.201372	0.000193258	0.135519	6.87825e-07
248	22.81	56.49	CL1820.Contig2	AT4G27090	Ribosomal protein L14		Ribosomal protein L14	1e-51	ribosomal large subunit biogenesis, ribosome biogenesis, translation	4.57088	12			4.57088	0.027393
249	22.72	38.56	CL5159.Contig1	AT5G58290	26S proteasome AAA-ATPase subunit	RPT3	26S proteasome AAA-ATPase subunit RPT3 (RPT3) mRNA,	0	ubiquitin-dependent protein catabolic process	0.440723	15	0.452898	0.000204688	0.428549	0.000738292
250	22.68	32.94	Unigene25255	AT5G37510	EMBRYO DEFECTIVE 1467	EMB1467	Encodes a subunit of the 400 kDa subcomplex of the mitochondrial NADH dehydrogenase (complex I). The protein has been isolated in the male gametophyte. The mRNA is cell-to-cell mobile.	E-175	ATP synthesis coupled electron transport, cellular respiration, embryo development ending in seed dormancy, photorespiration, response to oxidative stress	1.7378	11	1.7378	0.0309481
251	22.54	50	Unigene26815	AT2G44350	Citrate synthase 4	ATCS	encodes a mitochrondrion targeted citrate synthase, the first enzyme of the tricarboxylic acid cycle, catalyzing the condensation of acetyl-CoA and oxaloacetate, finally yielding citrate and CoA.	E-138	carbohydrate metabolic process, response to cadmium ion, tricarboxylic acid cycle	0.137406	14	0.136773	3.48311e-09	0.138038	6.76866e-07
252	22.51	22.3	CL3608.Contig1	AT1G48050	ATP-dependent DNA helicase 2 subunit KU80	KU80	Ku80 and ku70 form the heterodimer complex Ku, required for proper maintenance of the telomeric C strand. Ku regulates the extension of the telomeric G strand. Interacts with WEX, and this interaction stimulates the WEX exonuclease activity. Binds double stranded DNA breaks as a heterodimer with Ku70, involved in non-homologous end joining repair. Mutants are defective in T-DNA integration. Over …	0	DNA integration, DNA recombination, DNA repair, cellular response to X-ray, cellular response to gamma radiation, double-strand break repair, double-strand break repair via nonhomologous end joining, response to heat, telomere maintenance	0.264159	11	0.369828	0.0041594	0.158489	2.7863e-05
253	22.48	20.81	Unigene25958	AT4G11560	Asi1-Immunoprecipitated Protein 3	AIPP3	bromo-adjacent homology (BAH) domain-containing protein	E-143	transcription, DNA-templated	0.457088	11	0.457088	0.00773109
254	22.46	45.09	Unigene1346	AT1G15340	Methyl-CPG-binding domain 10	MBD10	Protein containing methyl-CpG-binding domain.Has sequence similarity to human MBD proteins.	2e-30	regulation of transcription, DNA-templated, transcription, DNA-templated	0.118578	13	0.118032	1.18695e-06	0.119124	0.0262874
255	22.37	29.36	CL5667.Contig3	AT5G09900	26S proteasome regulatory subunit 12	RPN5A	Encodes one of two isoforms for the 26S proteasome regulatory protein (RN) subunit RPN5. For many functions it acts redundantly with the paralogous gene RPN5b but also appears to exert independent effects	0	embryo development ending in seed dormancy, multicellular organism development, proteasome-mediated ubiquitin-dependent protein catabolic process, ubiquitin-dependent protein catabolic process	0.260615	12			0.260615	0.00939884
256	22.33	41.3	CL3686.Contig1	AT4G10260	fructokinase-5	Frk	D-ribose metabolic process, acetate fermentation, sucrose biosynthetic process, sucrose catabolic process, using beta-fructofuranosidase	E-128	D-ribose metabolic process	0.205125	11	0.207014	0.000564898	0.203236	1.22133e-05
257	22.26	39.71	CL5289.Contig4	AT3G07810	RNA-binding family protein	RBP		5e-98		0.201777	15	0.178649	8.85397e-05	0.224906	0.0108616
258	22.21	38.99	CL503.Contig5	AT1G13440	Glyceraldehyde-3-phosphate dehydrogenase C-2	GAPC2	The expression level of GAPC-2 is upregulated in Arabidopsis seedlings exposed to cadmium.	E-168	defense response to bacterium, gluconeogenesis, glycolytic process, oxidation-reduction process, response to cadmium ion, response to oxidative stress	0.21677	17	0.21677	0.000193258
259	22.13	40.5	CL238.Contig1	AT5G67270	EB1-homolog1	EB1C	encodes a homolog of animal microtubule-end-binding protein. There are two other members of this family. EB1 forms foci at regions where the minus ends of microtubules are gathered during mitosis and early cytokinesis.	E-103	cell division, cortical cytoskeleton organization, protein localization to microtubule, protein localization to microtubule plus-end, regulation of microtubule polymerization or depolymerization, spindle assembly, thigmotropism	26.0615	11			26.0615	2.79458e-06
260	22.09	25.95	Unigene19334	AT3G26990	ENTH/VHS family protein			8e-97	mRNA 3'-end processing	0.37325	13	0.37325	0.00425162
261	22.04	10.51	CL135.Contig2	AT5G49160	Methyltransferase 2	MET2	Encodes a cytosine methyltransferase MET1. Required for silencing of FWA paternal allele in endosperm. Two lines with RNAi constructs directed against DMT1 have reduced agrobacterium-mediated tumor formation. The mRNA is cell-to-cell mobile.	0	C-5 methylation of cytosine, DNA mediated transformation, DNA methylation on cytosine within a CG sequence, chromatin organization, maintenance of DNA methylation, negative regulation of flower development, regulation of gene expression by genetic imprinting, zygote asymmetric cytokinesis in embryo sac	5.29664	14	5.29664	6.58665e-07
262	22.03	80.14	CL900.Contig3	AT1G05970	Asi1-Immunoprecipitated Protein 1	AIPP1	Anti-silencing factor. Forms a complex with ASI1-EDM2 that is required for expression of some nonintronic HC-TRE genes	5e-37	RNA processing	5.24808	13			5.24808	4.29287e-05
263	21.95	40.79	Unigene20903	AT5G62410	Structural maintenance of chromosomes 2	SMC2	SMC2-1 (SMC2)	E-151	cell division, chromosome condensation, meiotic cell cycle	6.2157	11	6.72977	2.22234e-05	5.70164	0.00773109
264	21.93	31.68	CL4010.Contig2	AT2G33040	ATP synthase subunit gamma	ATP3	gamma subunit of Mt ATP synthase	E-142	ATP biosynthetic process, ATP synthesis coupled proton transport	0.420727	10	0.420727	0.00773109	0.420727	0.0168859
265	21.91	30.41	CL4471.Contig1	AT2G36530	Bifunctional enolase	ENO2	Involved in light-dependent cold tolerance and encodes an enolase. Protein is tyrosine-phosphorylated and its phosphorylation state is modulated in response to ABA in Arabidopsis thaliana seeds	0	glycolytic process, response to abscisic acid, response to cadmium ion, response to cold, response to light stimulus, response to salt stress	0.356451	15	0.356451	0.00605392
266	21.88	17.53	Unigene20501	AT3G08020	Uncharacterized protein			E-170	negative regulation of transcription, DNA-templated, positive regulation of transcription by RNA polymerase II	3.09681	12	2.24905	0.00124276	3.94457	1.20936e-05
267	21.84	21.99	Unigene24124	AT3G54540	ATP-BINDING CASSETTE F4	ABCF4	member of GCN subfamily	0		8.95365	13			8.95365	5.65715e-07
268	21.69	55.46	Unigene22672	AT4G00610	DNA-binding storekeeper protein-related transcriptional regulator		DNA-binding storekeeper protein-related transcriptional regulator	5e-09	regulation of transcription, DNA-templated	7.20841	14	6.54636	2.30546e-09	7.87046	5.01318e-09
269	21.61	31.3	Unigene15732	AT2G39810	E3 ubiquitin-protein ligase HOS1	HOS1	A novel protein with a RING finger motif near the amino terminus. Negative regulator of cold responses. Functions as an E3 ligase required for the ubiquitination of ICE1. HOS1 physically interacts with ICE1 and mediates the ubiquitination of ICE1 both in vitro and in vivo. Overexpression represses the expression of CBFs and their downstream genes and confers increased sensitivity to freezing stre…	5e-44	negative regulation of transcription, DNA-templated, protein ubiquitination, response to cold, vegetative to reproductive phase transition of meristem	3.04789	13			3.04789	0.00425162
270	21.58	9.718	Unigene25241	AT5G35210	PHD type transcription factor with transmembrane domains	PTM	Encodes a chloroplast envelope-bound plant homeodomain (PHD) transcription factor with transmembrane domains that functions in multiple retrograde signal pathways. The proteolytic cleavage of PTM occurs in response to retrograde signals and amino-terminal PTM accumulates in the nucleus, where it activates ABI4 transcription in a PHD-dependent manner associated with histone modifications.	4e-96	chloroplast-nucleus signaling pathway, positive regulation of transcription, DNA-templated, regulation of transcription, DNA-templated	2.59553	12	2.67917	0.000119571	2.51189	0.00890481
271	21.56	38.11	CL1110.Contig4	AT5G58420	Ribosomal protein S4	RPS4A	Ribosomal protein S4 (RPS4A) family protein	E-143	structural constituent of ribosome	7.94328	12			7.94328	3.04078e-07
272	21.51	51.61	Unigene16622	AT3G01280	Voltage Dependent Anion Channel 1	VDAC1	Encodes a voltage-dependent anion channel (VDAC: AT3G01280/VDAC1, AT5G67500/VDAC2, AT5G15090/VDAC3, AT5G57490/VDAC4, AT5G15090/VDAC5). VDACs are reported to be porin-type, beta-barrel diffusion pores. They are prominently localized in the outer mitochondrial membrane and are involved in metabolite exchange between the organelle and the cytosol. The mRNA is cell-to-cell mobile.	2e-94	anion transmembrane transport, anion transport, defense response, response to bacterium	3.76704	11			3.76704	3.04609e-05
273	21.32	21.88	CL1163.Contig3	AT3G13460	Evolutionarily conserved c-terminal region 2	ECT2	Physically interacts with CIPK1	E-131		6.19441	12			6.19441	0.00251523
274	21.16	34.82	Unigene21980	AT2G33730	DEAD-box RNA helicase 21	RH21	Homolog of the DEADbox pre-mRNA splicing factor Prp28 which regulates abundance of miRNA. It plays essential roles in miRNA biogenesis and interacts with the DCL1 complex and positively influences pri-miRNA processing. SMA1 binds the promoter region of genes encoding pri-miRNAs (MIRs) and is required for MIR transcription. It enhances the abundance of the DCL1 protein levels through promoting the…	0	mRNA splicing, via spliceosome, positive regulation of primary miRNA processing, positive regulation of production of miRNAs involved in gene silencing by miRNA	0.487529	14	0.487529	0.00115099
275	21.12	12.17	Unigene25873	AT3G06010	Chromatin remodeling 12	CHR12	Encodes AtCHR12, a SNF2/Brahma-type chromatin-remodeling protein. AtCHR12 mediates temporary growth arrest in Arabidopsis upon perceiving environmental stress	0	response to heat, response to salt stress, response to water deprivation	2.99226	10			2.99226	0.00358348
276	21.03	35.76	Unigene23010	AT3G55220	Spliceosome associated protein 130	SAP130B	Encodes a spliceosomal protein that is required for proper reproduction. RNAi lines display low pollen viability,caused by a defect in the transition from microspore to bicellular stage during pollen development	E-159	plant ovule development, pollen development, pollen germination	0.325087	10			0.325087	0.00012587
277	20.97	14.92	CL4233.Contig2	AT3G16630	Kinesin-13a		Kinesin-13A localized to entire Golgi stacks. Involved in trichome development.	0	metaxylem development, microtubule depolymerization, microtubule-based movement, plant-type secondary cell wall biogenesis, regulation of cell wall organization or biogenesis, trichome morphogenesis	4.44631	12	4.44631	0.0119478
278	20.96	26.73	CL1473.Contig1	AT2G28000	Chaperonin-60alpha	CPN60A	Encodes chaperonin-60 alpha, a molecular chaperone involved in Rubisco folding. Mutants display aberrant chloroplast and embryo development. The mRNA is cell-to-cell mobile.	0	de novo' protein folding, chloroplast organization, embryo development, mitochondrion organization, protein folding, protein refolding	0.169055	13	0.152757	1.11039e-07	0.185353	1.17836e-06
279	20.95	41.67	Unigene24314	AT5G30490	Bucentaur protein	YETI-like		1e-44		4.80662	11	4.36516	0.00158476	5.24808	0.0262874
280	20.95	21.86	Unigene25449	AT5G61700	ABC2 HOMOLOG 16	ABCA12	ABC2 homolog 16	0	lipid transport, transmembrane transport	0.405508	12	0.405508	0.0058419
281	20.82	64.54	Unigene24231	AT1G76010	Alba DNA/RNA-binding protein			1e-55		16.7327	32	11.5878	8.83015e-06	21.8776	2.9786e-05
282	20.8	11.57	CL1107.Contig8	AT1G62020	Coatomer subunit alpha-1		Coatomer, alpha subunit	0	ER to Golgi vesicle-mediated transport, intra-Golgi vesicle-mediated transport, intracellular protein transport, retrograde vesicle-mediated transport, Golgi to ER	2.84521	11	2.91072	0.000106301	2.77971	0.035215
283	20.77	23.35	Unigene17995	AT3G03960	TCP-1/cpn60 chaperonin family protein		TCP-1/cpn60 chaperonin family protein	0	positive regulation of transport, protein folding	2.55859	10			2.55859	0.0020818
284	20.74	48.12	Unigene23759	CUT18433.1	Histone H1.1	H1.1		2e-55		3.40408	9	3.40408	1.95456e-06
285	20.56	55.38	Unigene7779	AT2G34160	Alba DNA/RNA-binding protein		Alba DNA/RNA-binding protein	9e-43		16.7523	16	13.5519	6.23332e-07	19.9526	5.34097e-07
286	20.52	80	Unigene12983	Null						4.69169	32	5.05825	7.52215e-05	4.32514	4.78922e-06
287	20.44	30.89	CL4784.Contig1	AT5G03290	Isocitrate dehydrogenase V	IDH-V	Encodes a catalytic subunit of the mitochondrially-localized NAD+- dependent isocitrate dehydrogenase. The mRNA is cell-to-cell mobile.	E-168	isocitrate metabolic process, tricarboxylic acid cycle	0.177761	16	0.130617	3.74541e-06	0.224906	6.05864e-06
288	20.34	31.59	Unigene24564	AT1G11650	RNA-binding protein 45B	RBP45B	Encodes an RNA binding protein with three RNA recognition motifs. The mRNA is cell-to-cell mobile	E-117	mRNA processing, response to cytokinin, response to ozone	10.4713	13	10.4713	0.000104641
289	20.26	22.06	Unigene602	AT3G02530	TCP-1/cpn60 chaperonin family protein		TCP-1/cpn60 chaperonin family protein	0	protein folding, response to cadmium ion, response to zinc ion	2.96483	11	2.96483	0.0108616
290	20.23	42.86	Unigene8408	AT3G52720	Carbonic anhydrase	CAH1	Encodes an alpha carbonic anhydrase (CAH1) located in the chloroplast stroma. Most chloroplast proteins are encoded by the nuclear genome and imported with the help of sorting signals that are intrinsic parts of the polypeptides. CAH1 takes an alternative route through the secretory pathway, and becomes N-glycosylated before entering the chloroplast. Glycosylation and intra-molecular disulfide br…	5e-73	one-carbon metabolic process	0.0381948	12	0.0383707	1.84447e-08	0.0380189	6.52008e-09
291	20.18	72.54	CL5195.Contig1	AT2G42680	Multiprotein bridging factor 1A	MBF1A	One of three genes in A. thaliana encoding multiprotein bridging factor 1, a highly conserved transcriptional coactivator. May serve as a bridging factor between a bZIP factor and TBP. Its expression is developmentally regulated. The mRNA is cell-to-cell mobile.	6e-65	positive regulation of transcription, DNA-templated, response to ethylene, transcription, DNA-templated	20.3451	16	21.2814	1.37901e-08	19.4089	5.64018e-09
292	20.14	36.35	Unigene19029	AT3G12680	ENHANCER OF AG-4 1	HUA1	Member of the floral homeotic AGAMOUS pathway.	E-143	3'-UTR-mediated mRNA destabilization, cell fate determination, flower development, mRNA processing	8.93297	12	7.58578	0.00158476	10.2802	1.67865e-06
293	20.07	21.02	Unigene11949	AT3G52660	RNA binding family protein	RBP		E-119	cytoplasm, cytosol, nucleus, ribonucleoprotein complex	2.53513	11			2.53513	0.0108616
294	19.95	31.99	CL1705.Contig1	AT3G19080	SWIB complex BAF60b domain-containing protein			4e-67		4.72669	10	4.48745	0.000564898	4.96592	0.0262874
295	19.92	27.62	Unigene8712	AT4G03110	RNA-binding protein-defense related 1	BRN1	Encodes a putative RNA-binding protein that is located in the cytoplasm and is involved in the hypersensitive response and positively regulates salicylic acid-mediated immunity	E-143	flower development, mRNA catabolic process, plant-type hypersensitive response, positive regulation of salicylic acid mediated signaling pathway, regulation of photoperiodism, flowering	2.67917	13			2.67917	0.0108616
296	19.89	18.94	Unigene1326	AT1G31740	beta-galactosidase 15	BGAL15	Encodes a putative β-galactosidase.	0	cell wall	0.146928	12	0.164437	0.0153092	0.12942	0.00844764
297	19.86	27.14	Unigene980	AT5G19960	RNA-binding family protein	RBP	RNA-binding (RRM/RBD/RNP motifs) family protein	2e-31		0.267917	13			0.267917	4.1491e-05
298	19.85	42.51	CL1197.Contig2	AT3G49010	40S Ribosomal Protein	ATBBC1	Encodes 60S ribosomal protein L13. Homolog of human breast basic conserved 1 (BBC1)	2e-92	response to cytokinin, ribosome biogenesis, translation	7.44732	11	7.44732	0.00236251
299	19.77	60.69	Unigene22556	AT1G67170	FLX-like		sarcolemmal membrane-associated protein	2e-41	cell differentiation, flower development	0.549751	23	0.564937	0.0112201	0.534564	0.0112958
300	19.69	28.87	Unigene247	AT4G38220	Aquaporin Interactor	AQI	Peptidase M20/M25/M40 family protein	E-148	response to zinc ion；aminoacylase activity	0.248886	11	0.248886	0.000107936
301	19.63	10.21	Unigene17609	AT5G45140	Nuclear RNA polymerase C2	NRPC2	Encodes a subunit of RNA polymerase III (aka RNA polymerase C).	0	transcription, DNA-templated	0.570261	12	0.559758	0.0487632	0.580764	0.00648836
302	19.63	66.09	CL1923.Contig2	AT2G23350	poly(A) binding protein 4	PAB4	polyadenylate-binding protein, putative / PABP, putative.Member of the Class II family of PABP proteins. Highly and ubiquitously expressed. The mRNA is cell-to-cell mobile.	2e-32	response to cadmium ion	9.7032	10	7.04693	7.67168e-07	12.3595	2.00608e-08
303	19.6	9.53	CL240.Contig3	AT3G27260	Global transcription factor group E8	GTE8	Kinase like protein with similarity to yeast BDF1 and human RING3 protein, which have two bromodomains GTE8 has a single bromodomain	E-110	regulation of transcription	3.8456	9	4.69894	0.000564898	2.99226	0.0321362
304	19.55	21.34	Unigene22948	AT5G55760	NAD-dependent protein deacetylase	SRT1	Encodes SRT1, a member of the SIR2 (sirtuin) family HDAC (histone deacetylase)	E-168	chromatin silencing, ethylene-activated signaling pathway, histone H3-K9 acetylation, regulation of transcription, DNA-templated	3.40408	10			3.40408	0.00773109
305	19.4	42.69	CL4468.Contig1	AT1G07980	Nuclear factor Y, subunit C10	NF-YC10	nuclear factor Y, subunit C10	4e-18	regulation of transcription, DNA-templated	4.27216	9	3.80189	0.000193258	4.74242	0.00425162
306	19.21	41.95	Unigene14088	AT1G64520	26S proteasome regulatory subunit 8	RPN12A	regulatory particle non-ATPase 12A	E-104	cotyledon development, cytokinin-activated signaling pathway, flower development, leaf development, post-embryonic root development, proteasome assembly, proteasome-mediated ubiquitin-dependent protein catabolic process, protein catabolic process, regulation of anthocyanin biosynthetic process, response to auxin, response to cytokinin, response to heat, response to misfolded protein, skotomorphog…	0.465586	10	0.465586	0.000193258
307	19.15	28.17	Unigene25949	AT1G59900	Pyruvate dehydrogenase complex E1 Alpha Subunit	E1 ALPHA	encodes the e1 alpha subunit of the pyruvate dehydrogenase complex (PDC) The mRNA is cell-to-cell mobile.	0	acetyl-CoA biosynthetic process from pyruvate, glycolytic process, oxidation-reduction process, response to cadmium ion	0.165959	11	0.165959	7.12439e-07
308	19.13	45.85	Unigene29	AT5G02530	THO complex subunit 4B	ALY2	RNA-binding (RRM/RBD/RNP motifs) family protein	3e-41	mRNA transport，mRNA binding, nucleic acid binding	0.465586	16			0.465586	0.00579216
309	19.05	21.37	CL5890.Contig2	AT2G24200	Leucyl aminopeptidase 1	LAP1	Cytosol aminopeptidase family protein	0	proteolysis, response to cadmium ion	0.0964483	10	0.0928966	3.72082e-06	0.1	3.63716e-05
310	19.03	28.57	Unigene22706	AT5G42970	COP9 signalosome subunit 4	CSN4	encodes subunit 4 of COP9 signalosome complex. sequence is similar to a subunit of the 19S regulatory particle of the 26S proteasome. recessive mutation causes derepression of photomorphogenesis	0	multicellular organism development, photomorphogenesis, positive regulation of G2/M transition of mitotic cell cycle, protein deneddylation, red, far-red light phototransduction	0.409261	10			0.409261	0.0367984
311	18.99	55.22	Unigene19650	AT5G11390	WPP domain-interacting protein 1	WIT1	Encodes one of the WPP domain-interacting proteins (WIT1/AT5G11390, WIT2/AT1G68910) required for RanGAP nuclear envelope association in root tip cells. Ran GTPase plays essential roles in multiple cellular processes, including nucleocytoplasmic transport, spindle formation, and postmitotic nuclear envelope reassembly. The cytoplasmic Ran GTPase activating protein RanGAP is critical to establish a…	7e-09		0.140475	13	0.158489	1.33662e-05	0.122462	2.28013e-05
312	18.92	27.27	CL562.Contig2	AT2G19520	Histone-binding protein RBBP4	FVE	Controls flowering.	E-122	DNA repair, cell differentiation, chromatin organization, flower development, leaf morphogenesis, regulation of transcription, DNA-templated, response to UV-B,	13.2385	11	12.0226	2.2502e-07	14.4544	1.75237e-08
313	18.92	40.56	Unigene20585	AT1G11650	RNA-binding protein 45B	RBP45B	Encodes an RNA binding protein with three RNA recognition motifs. The mRNA is cell-to-cell mobile.	E-103	mRNA processing, response to cytokinin, response to ozone	1.75388	16			1.75388	0.0377371
314	18.79	28.89	Unigene21653	AT4G38600	Ubiquitin-protein ligase 3	UPL3	encodes a member of HECT ubiquitin protein ligase family that is involved in trichome cell morphogenesis. Mutants in this gene exhibit supernumerary trichome branches and increased DNA content.	E-149	DNA endoreduplication, protein ubiquitination, trichome branching	1.87068	10	1.87068	0.0321362
315	18.71	30.42	Unigene24045	AT4G13930	Serine hydroxymethyltransferase 4	SHM4	Encodes a serine hydroxymethyltransferase maximally expressed in root,Catalyzes the interconversion of serine and glycine	E-175		0.418166	11	0.366438	0.00141814	0.469894	0.00354257
316	18.69	10.65	CL2567.Contig1	AT1G32490	Pre-mRNA-splicing factor RNA helicase DEAH1	ESP3	Encodes a homolog of the yeast PRP2 protein, one of four related DEAH RNA helicases identified as essential cofactors for RNA splicing.	0	RNA splicing, embryo development ending in seed dormancy, mRNA processing,posttranscriptional gene silencing by RNA，ATP binding, ATP-dependent 3'-5' RNA helicase activity, ATP-dependent RNA helicase activity, RNA binding, helicase activity	3.28095	9	3.28095	0.00158476
317	18.67	39.26	Unigene21097	AT1G53240	Malate dehydrogenase 1	MMdh1	mMDH1 encodes a mitochrondrial malate dehydrogenase. It is expressed at higher levels than the other mitochrondrial isoform mMDH2 (At3G15020) according to transcript and proteomic analyses.	E-113	carbohydrate metabolic process, defense response to bacterium, malate metabolic process, response to cadmium ion, response to cold	0.0494153	15	0.0428548	2.07083e-10	0.0559758	0.0321362
318	18.63	29.33	CL5973.Contig2	AT3G25520	Ribosomal protein L5	RPL5	Encodes ribosomal protein L5 that binds to 5S ribosomal RNA and in involved in its export from the nucleus to the cytoplasm. Identified in a screen for enhancers of as1. as1/pgy double mutants show defects in leaf vascular patterning and adaxial cell fate. Double mutant analysis indicates pgy genes function in the same pathway as REV, KAN1 and KAN2.	E-121	adaxial/abaxial pattern specification, cell proliferation, leaf morphogenesis, nucleocytoplasmic transport, response to cytokinin, ribosomal large subunit assembly, ribosome biogenesis, root morphogenesis, translation	3.96282	10	3.98107	0.00358348	3.94457	0.000193258
319	18.5	34.31	Unigene621	AT2G19380	RNA-binding family protein	RBP	RNA recognition motif (RRM)-containing protein	1e-07	mRNA processing	2.70396	11	2.70396	0.00997618
320	18.37	52.94	CL4279.Contig1	AT3G04620	D Nuclduo1-Activateeic Acid Binding Protein 1	DAN1	Target promoter of the male germline-specific transcription factor DUO1.	2e-30	pollen sperm cell differentiation	14.1425	13	17.2187	6.95924e-06	11.0662	2.45324e-05
321	18.29	16.52	CL1263.Contig2	AT1G60500	Dynamin Related Protein 4c	DRP4C	DYNAMIN RELATED PROTEIN 4C	0	mitochondrial fission	4.57088	9	4.57088	0.000564898
322	18.17	33.88	Unigene21795	AT1G61730	DNA-binding storekeeper protein-related transcriptional regulator		DNA-binding storekeeper protein-related transcriptional regulator	1e-22	glucosinolate metabolic process, regulation of transcription, DNA-templated, transcription, DNA-templated	6.88398	13	6.25173	0.000564898	7.51623	1.54393e-06
323	18.16	35.38	Unigene24936	AT3G62300	ABAP1-interacting protein 1	AIP1	Encodes a protein with Agenet/Tudor and DUF724 domains. It can interact with ABAP1, a negative regulator of DNA replication and transcription, with the plant histone modification 'reader' LHP1, and with non-modified histones. It may act as a link between DNA replication, transcription and chromatin remodeling during flower development. Loss of function mutant has a WT phenotype.	8e-24	flower development, regulation of growth	6.36796	9			6.36796	1.8459e-05
324	17.94	14.56	CL2373.Contig2	AT5G04940	SU(VAR)3-9 homolog 1	SUVH1	Encodes a SU(VAR)3-9 homolog, a SET domain protein. Known SET domain proteins are involved in epigenetic control of gene expression and act as histone methyltransferases. There are 10 SUVH genes in Arabidopsis and members of this subfamily of the SET proteins have an additional conserved SRA domain.	E-155	histone lysine methylation, regulation of gene expression, epigenetic	0.366151	10	0.398107	0.00158476	0.334195	0.00779133
325	17.93	15.19	Unigene23914	AT2G16730	beta-galactosidase 13	BGAL13	Putative beta-galactosidase	0	carbohydrate metabolic process	0.0911504	9	0.118032	2.37205e-09	0.0642688	1.68782e-06
326	17.93	46.82	Unigene24902	AT5G66990	RWP-RK domain-containing 3	RKD3	RWP-RK domain-containing protein	4e-09	regulation of transcription, DNA-templated	18.4777	14	20.5116	1.33317e-08	16.4437	1.40927e-08
327	17.91	38.57	Unigene8454	AT4G14300	RNA-binding glycine rich protein d4	RBGD4	Belongs to a member of the RNA-binding glycine-rich (RBG) gene superfamily.	8e-69	RNA splicing, mRNA processing, mRNA transport, regulation of response to salt stress, regulation of response to water deprivation, vegetative to reproductive phase transition of meristem	5.40047	10	4.83059	0.0262874	5.97035	3.82101e-05
328	17.9	74.12	CL1867.Contig1	Null						2.14783	10	2.14783	0.0262874
329	17.84	53.01	Unigene5825	AT2G31970	RAD50	RAD50	Encodes the Arabidopsis RAD50 homologue. It is involved in double strand break repair. Component of the meiotic recombination complex that processes meiotic double-strand-breaks to produce single-stranded DNA ends, which act in the homology search and recombination. Accumulates in the nucleus during meiotic prophase, a process regulated by PHS1.	2e-38	DNA duplex unwinding, DNA repair, chromosome organization involved in meiotic cell cycle, double-strand break repair, mitotic recombination, telomere capping, telomere maintenance, telomere maintenance via recombination, telomere maintenance via telomerase， 3'-5' exonuclease activity, ATP binding, ATP-dependent DNA helicase activity, G-quadruplex DNA binding, adenylate kinase activity, double-str…	2.55859	9	2.55859	0.00221996
330	17.78	16.73	Unigene17872	AT5G24280	Structural maintenance of chromosomes flexible hinge domain-containing protein	GMI1	Encodes GMI1, a structural-maintenance-of-chromosomes-hinge domain-containing protein. Involved in somatic homologous recombination.	E-126	double-strand break repair via homologous recombination	19.0578	9	15.417	1.50479e-06	22.6987	6.44498e-06
331	17.78	7.762	CL409.Contig9	AT3G54460	F-box protein		SNF2 domain-containing protein / helicase domain-containing protein / F-box family protein	0		3.16228	8	3.16228	0.00969506
332	17.66	40.51	CL4641.Contig1	AT5G39850	Ribosomal protein S4	RS9-2		8e-94	positive regulation of translational fidelity, translation	2.73083	9	2.63027	0.0321362	2.83139	0.00773109
333	17.64	33.03	CL839.Contig3	AT5G09590	Heat shock protein 70-5	HSC70-5	heat shock protein 70	0	cellular response to heat, cellular response to unfolded protein, chaperone cofactor-dependent protein refolding, protein folding, protein refolding, response to cadmium ion, response to heat, response to salt stress, response to unfolded protein, response to virus	0.248886	12	0.248886	0.000133063
334	17.64	39.67	CL3171.Contig6	AT3G58110	Uncharacterized protein		hypothetical protein	1e-38		2.38693	10	2.60615	0.0360923	2.1677	0.0206708
335	17.56	29.89	CL6632.Contig2	AT4G26110	Nucleosome assembly protein1;1	NAP1;1	Encodes a member of a small gene family of proteins with similarity to nucleosome assembly proteins.May function in nucleotide excision repair. Loss of function mutations have no obvious visible phenotypes but do seem to affect transcription of NER related genes	5e-90	DNA repair, cell differentiation, cell proliferation, nucleosome assembly	13.7078	10	16.1436	2.18216e-06	11.272	0.00425162
336	17.42	12.96	CL1174.Contig1	AT5G12950	Uncharacterized protein			0		0.199253	10	0.265461	0.00158476	0.133045	3.80603e-05
337	17.42	32.53	CL4846.Contig1	AT1G72370	40s Ribosomal protein SA	RP40	acidic protein associated to 40S ribosomal subunit of ribosomes. Involved in polysome formation during active protein synthesis. Expressed in actively growing tissue.	E-107	cytoplasmic translation, mature ribosome assembly, response to osmotic stress, response to salt stress, ribosomal small subunit assembly, translation	9.42699	10	9.0365	8.32749e-07	9.81748	0.000168554
338	17.32	12.15	CL3199.Contig2	AT5G18750	DNAJ heat shock N-terminal domain-containing protein		DNAJ heat shock N-terminal domain-containing protein	E-106		2.43131	10	2.208	0.00601782	2.65461	8.39424e-05
339	17.27	31.43	CL5141.Contig1	AT2G05990	Enoyl-[acyl-carrier-protein] reductase [NADH]	MOD1	Encodes enoyl-ACP reductase a component of the fatty acid synthase complex. A reduced function mutation in this gene, mod1, was found in a screen for premature cell death mutants. Mutant plants have reduced lipid level and pleiotropic morphological defects, including chlorotic and abnormally shaped leaves	E-149	fatty acid biosynthetic process	0.0546604	10	0.0660693	3.88398e-05	0.0432514	3.00611e-05
340	17.24	17.18	Unigene23725	AT1G48110	YTH domain-containing protein	ECT7	evolutionarily conserved C-terminal region 7	3e-79		8.80377	9	5.24808	1.5324e-05	12.3595	2.14648e-05
341	17.18	52.14	Unigene10851	AT3G02080	Ribosomal protein S19e	RS19-1	Ribosomal protein S19e family protein	7e-67	ribosomal small subunit assembly, translation	7.24076	9	5.44503	0.00815516	9.0365	0.00696948
342	17.07	13.53	CL3539.Contig3	AT3G20280	RING/FYVE/PHD zinc finger-containing protein	RING/FYVE/PHD zinc finger-containing protein	Regulation of transcription	4e-45	regulation of transcription	5.9081	9	7.7983	0.00158476	4.01791	2.10305e-05
343	16.95	18.8	CL587.Contig1	AT1G80460	Glycerol kinase	GLI1	Encodes a protein similar to glycerol kinase, which converts glycerol to glycerol 3-phosphate and performs a rate-limiting step in glycerol metabolism. This gene is required for both general and specific resistance against bacteria and fungi. Arabidopsis thaliana glycerol kinase (GLR1) mRNA.Involved in flagellin-induced non-host resistance to Pseudomonas. Coronatine partially suppresses flagellin…	0	carbohydrate metabolic process, defense response to bacterium, glycerol catabolic process, glycerol metabolic process, glycerol-3-phosphate biosynthetic process, glycerol-3-phosphate metabolic process, phosphorylation, response to bacterium, response to karrikin, response to microbial phytotoxin, response to molecule of bacterial origin, triglyceride metabolic process	0.41517	9	0.428549	0.0074104	0.401791	0.0112781
344	16.89	25.05	Unigene19852	AT1G03280	Transcription factor TFIIE	TFIIE	Transcription factor TFIIE, alpha subunit	E-133	transcriptional open complex formation at RNA polymerase II promoter	0.265461	10	0.265461	0.000468304
345	16.86	19.41	CL1635.Contig5	AT4G24280	heat shock protein 70-1	Hsc70-1	Involved in protein import into chloroplasts during early developmental stages.	0	cellular response to heat, cellular response to unfolded protein, chaperone cofactor-dependent protein refolding, protein folding, protein refolding, protein targeting to chloroplast, response to cadmium ion, response to cold, response to unfolded protein, viral process	0.287763	12	0.30761	0.000193258	0.267917	6.22378e-06
346	16.85	29.6	CL6042.Contig1	AT5G65260	Polyadenylate-binding protein 2	PABN2		4e-60		0.170042	11	0.161436	2.82186e-06	0.178649	0.00158476
347	16.82	28.24	Unigene21503	AT2G27170	Structural maintenance of chromosomes 3	SMC3	Encodes a member of the Arabidopsis cohesin complex that is essential for viability and sister chromatid alignment	E-116	DNA repair, cell division, chromosome segregation, meiotic cell cycle, sister chromatid cohesion	9.63829	10	9.63829	0.0108616
348	16.77	35.88	Unigene18320	AT3G50990	Peroxidase 25	PER25	Encodes a class III peroxidase family protein that functions as a mucilage extrusion factor. Its polarized and developmental stage-dependent secretion plays a role in cell wall modification of the cells in the second layer of the outer integument.	3e-62	cell wall polysaccharide catabolic process, mucilage extrusion from seed coat, plant-type cell wall modification, response to oxidative stress	0.0824453	12	0.0801678	9.46323e-08	0.0847227	9.54466e-06
349	16.77	22.04	Unigene23645	AT1G68790	Little Nuclei 3	LINC3	Member of small gene family in Arabidopsis containing 4 members (LNC1-4 or CRWN 1-4) with redundant functions in protection from oxidative damage, control of nuclear morphology and degradation of ABI5	1e-05	cellular response to DNA damage stimulus, nucleus organization	0.474242	10			0.474242	0.0108616
350	16.66	21.76	Unigene878	AT5G41150	DNA repair endonuclease UVH1	UVH1	Confers resistance to UV radiation. Homolog of the human xeroderma pigmentosum group F DNA repair and yeast Rad1 proteins	E-162	DNA repair, double-strand break repair via homologous recombination, nucleotide-excision repair, nucleotide-excision repair involved in interstrand cross-link repair, nucleotide-excision repair, DNA incision, 5'-to lesion, resolution of meiotic recombination intermediates, response to oxidative stress, response to radiation	0.196243	11	0.145881	0.000116836	0.246604	0.0031554
351	16.64	47.22	CL4969.Contig2	AT5G42020	Luminal-binding protein 2	BIP2	Luminal binding protein (BiP2) involved in polar nuclei fusion during proliferation of endosperm nuclei.	E-129	cellular response to heat, cellular response to unfolded protein, chaperone cofactor-dependent protein refolding, endoplasmic reticulum unfolded protein response, polar nucleus fusion, protein folding, protein refolding, regulation of transcription, DNA-templated, response to cadmium ion, response to cytokinin, response to endoplasmic reticulum stress, response to heat, response to unfolded prote…	0.195884	21			0.195884	0.0431618
352	16.51	33.77	Unigene80	AT5G62440	DOMINO1		Encodes a protein DOMINO1 that belongs to a plant-specific gene family sharing a common motif present in the tomato DEFECTIVE CHLOROPLASTS AND LEAVES (LeDCL) protein. DOMINO1 is located in the nucleus. Arabidopsis embryos carrying the domino1 mutation grow slowly in comparison with wild type embryos and reach only the globular stage at desiccation. The primary defect of the mutation at the cellul…	2e-43	embryo development, nucleologenesis, regulation of cell division	2.10003	8	1.88799	0.0169375	2.31206	0.00158476
353	16.5	37.04	Unigene24322	AT2G01140	Aldolase superfamily protein	PDE345	Aldolase superfamily protein	4e-90	gluconeogenesis, glycolytic process, pentose-phosphate shunt, response to cadmium ion, response to oxidative stress	0.0401477	12	0.0436516	6.43761e-05	0.0366438	0.000449444
354	16.43	23.02	CL3896.Contig2	AT4G17520	mRNA binding family protein	HLN	Hyaluronan / mRNA binding family	2e-21	response to cytokinin	9.90832	8	9.90832	3.99182e-05
355	16.43	28.87	CL601.Contig1	AT1G33170	S-adenosyl-L-methionine-dependent methyltransferases superfamily protein	PMT18	S-adenosyl-L-methionine-dependent methyltransferases superfamily protein	E-148	methylation	0.49204	8			0.49204	0.00625011
356	16.42	18.48	CL2448.Contig1	AT2G32950	COP1	COP1	Represses photomorphogenesis and induces skotomorphogenesis in the dark. Contains a ring finger zinc-binding motif, a coiled-coil domain, and several WD-40 repeats, similar to G-beta proteins. The C-terminus has homology to TAFII80, a subunit of the TFIID component of the RNA polymerase II of Drosophila. Nuclear localization in the dark and cytoplasmic in the light. The mRNA is cell-to-cell mobil…	0	DNA repair, anthocyanin-containing compound metabolic process, entrainment of circadian clock, photomorphogenesis, photoperiodism, flowering, protein ubiquitination, red, far-red light phototransduction, regulation of stomatal movement, shade avoidance, skotomorphogenesis	0.28289	10	0.237684	4.1662e-05	0.328095	2.36705e-05
357	16.39	19.69	CL2404.Contig1	AT4G09980	Embryo defective 1691	EMB1691	Encodes a member of a core set of mRNA m6A writer proteins and is required for N6-adenosine methylation of mRNA.	E-165	embryo development ending in seed dormancy, mRNA methylation, methylation	6.97126	8	8.79023	3.28474e-06	5.15229	0.0108616
358	16.39	18.28	Unigene24320	AT5G58760	Damaged DNA binding 2	DDB2	Encodes a DDB1a interacting protein DDB2 required for UV-B tolerance and genomic integrity.	0	DNA repair, UV-damage excision repair, histone H2A monoubiquitination, protein autoubiquitination, protein polyubiquitination, pyrimidine dimer repair, response to UV, response to UV-B	0.432514	8	0.432514	0.0101847
359	16.28	43.85	CL2773.Contig2	Null						0.559758	14	0.559758	0.0354752
360	16.26	29.57	Unigene26249	AT3G18790	pre-mRNA-splicing factor ISY1-like		pre-mRNA-splicing factor ISY1-like protein	E-111	generation of catalytic spliceosome for second transesterification step, mRNA 3'-splice site recognition	0.474242	9			0.474242	0.00134353
361	16.24	67.74	Unigene29332	AT4G16160	Outer envelope pore protein 16-2	OEP16-2	Homologous to pea OEP16 and barley pPORA (OEP16), a member of Arabidopsis OEP16 family. Two OEP16 genes are closely related to each other and are conserved in all land plants, OEP16-2, also named OEP16-S, and OEP16-1 (renamed OEP16-L) are result of the gene duplication event that occurred prior to divergence of bryophytes and seed plants. Predominantly expressed in seed and is not inducible by co…	3e-28	ion transmembrane transport, protein transport	0.465586	8	0.465586	0.0141725
362	16.19	45.38	Unigene17017	Null						4.20727	11	4.20727	0.000713034
363	16.19	25.1	Unigene8728	AT1G73720	Suppressors Of Mec-8 and Unc-52	SMU1	Encodes SMU1, a protein involved in RNA splicing.	0	RNA splicing, mRNA processing	0.420727	9	0.420727	0.0262874
364	16.17	26.96	Unigene21223	AT5G22650	Histone deacetylase 2B	HD2B	Encodes a member of a plant-specific class of histone deacetylases. Controls the development of adaxial/abaxial leaf polarity. Its mRNA is widely expressed in stems, leaves, flowers and young siliques. Plant lines expressing RNAi constructs directed against this gene showed a marked reduction in agrobacterium-mediated root transformation.	1e-23	DNA mediated transformation, negative regulation of transcription, DNA-templated, polarity specification of adaxial/abaxial axis, root development, seed dormancy process	2.42113	8	2.44343	0.0108616	2.39883	0.00425162
365	16.16	15.56	CL3619.Contig1	AT5G66760	Succinate dehydrogenase 1-1	SDH1-1	One of two genes in Arabidopsis that encode a flavoprotein subunit of the mitochondrial succinate dehydrogenase complex. The mRNA is cell-to-cell mobile.	0	mitochondrial electron transport, succinate to ubiquinone, tricarboxylic acid cycle	0.313329	9			0.313329	0.00226809
366	16.06	17.06	CL885.Contig3	AT4G24800	MA3 domain-containing translation regulatory factor 3	MRF3	MA3 domain-containing protein	0	methyltransferase activity	3.69828	11	3.69828	0.0108616
367	16.01	33	Unigene24435	AT3G54180	Cyclin-dependent kinase B1-1	CDKB1;1	Arabidopsis homolog of yeast cdc2, a protein kinase (cyclin-dependent kinase) that plays a central role in control of the mitotic cell cycle	E-140	DNA endoreduplication, cell division, cotyledon development, guard mother cell differentiation, protein phosphorylation, regulation of DNA endoreduplication, regulation of cell cycle G1/S phase transition, regulation of stomatal complex patterning, stomatal complex formation, unidimensional cell growth	12.7753	11	13.3045	5.74212e-06	12.2462	2.49158e-07
368	15.98	55.45	Unigene20561	AT3G56860	UBP1-associated protein 2A	UBA2A	encodes a nuclear protein that binds to RNA with a specificity for oligouridylates in vitro. Along with UBP1 and UBA1a, it may act as a component of a complex recognizing U-rich sequences in plant 3'-UTRs and contributing to the stabilization of mRNAs in the nucleus.	8e-27	abscisic acid-activated signaling pathway, cell death, defense response, ethylene biosynthetic process, leaf senescence, mRNA stabilization	0.158489	10			0.158489	0.00165104
369	15.97	23.26	Unigene17067	AT1G35620	PDI-like 5-2	PDIL5-2	Encodes a protein disulfide isomerase-like (PDIL) protein, a member of a multigene family within the thioredoxin (TRX) superfamily. Unlike several other PDI family members, transcript levels for this gene are not up-regulated in response to three different chemical inducers of ER stress (dithiothreitol, beta-mercaptoethanol, and tunicamycin). However, the level of transcripts for this gene is sli…	E-126	cell redox homeostasis, protein folding, response to endoplasmic reticulum stress	0.208237	8	0.218776	1.24524e-06	0.197697	3.00624e-06
370	15.81	42.31	CL2150.Contig2	AT4G31580	serine/arginine rich splicing factor	RSZ22	Encodes a Serine/arginine-rich (SR) protein RSZp22. SR proteins are splicing regulators that share a modular structure consisting of one or two N-terminal RNA recognition motif domains and a C-terminal RS-rich domain. RSZp22 is located in the nucleolus. It is a nucleocytoplasmic shuttling protein and an interacting partner to the Arabidopsis U1-70K	3e-36	RNA splicing, mRNA cis splicing, via spliceosome, mRNA splicing, via spliceosome, regulation of alternative mRNA splicing, via spliceosome	0.222843	11			0.222843	0.0148796
371	15.78	45.54	Unigene22393	AT5G12110	Translation elongation factor EF1B	eEF1b1	elongation factor 1-beta 1;	2e-62	translational elongation	7.11968	9	7.44732	7.06995e-05	6.79204	0.000315754
372	15.74	49.79	CL5723.Contig2	AT1G16470	Proteasome Subunit PAB1	PAB1	Encodes 20S proteasome subunit PAB1 (PAB1).	E-124	proteasomal protein catabolic process, proteasomal ubiquitin-independent protein catabolic process, proteasome-mediated ubiquitin-dependent protein catabolic process, response to zinc ion, ubiquitin-dependent protein catabolic process	0.108643	11	0.108643	2.62289e-05
373	15.73	42.66	CL708.Contig1	AT3G12130	KH domain-containing protein / zinc finger (CCCH type) family protein		KHZ1 is a CCCH zinc-finger and KH domain protein belonging to the VII subfamily. It is expressed throughout the plant. Highly similar to KHZ2. khz1 mutants are late flowering and double mutants with khz2 are even more late flowering. Overexpression leads to increased rates of leaf senescence.	1e-40	positive regulation of leaf senescence, regulation of gene expression, regulation of photoperiodism, flowering, regulation of transcription, DNA-templated	7.58807	10	8.62979	5.97914e-07	6.54636	7.74581e-07
374	15.7	37.5	Unigene21661	AT3G22440	FRIGIDA-like protein		FRIGIDA-like protein	4e-15	cell differentiation, flower development	0.180922	9	0.195884	3.14904e-05	0.165959	7.53782e-05
375	15.58	75.17	CL1148.Contig2	AT1G26550	FKBP-like peptidyl-prolyl cis-trans isomerase			1e-59		6.28385	10	6.48634	0.00425162	6.08135	2.40422e-06
376	15.56	30.43	Unigene22752	AT1G16210	coiled-coil protein		coiled-coil protein	6e-39		5.80764	8			5.80764	0.00712442
377	15.55	39.64	CL2176.Contig1	AT3G26420	AtRZ-1a	ATRZ-1A	Zinc finger-containing glycine-rich RNA-binding protein. Cold-inducible. Contributes to the enhancement of freezing tolerance. Members of this protein family include AT3G26420 (ATRZ-1A), AT1G60650 (AtRZ-1b) and AT5G04280 (AtRZ-1c)	3e-39	cold acclimation, response to cold	0.312289	9	0.296483	3.30909e-05	0.328095	0.000643814
378	15.53	47.33	Unigene18973	AT4G27230	HTA2	H2A2	Encodes HTA2, a histone H2A protein.	3e-20	chromatin organization	29.4376	21	27.5423	2.43565e-09	31.3329	1.01612e-07
379	15.46	12.43	CL2405.Contig2	AT3G09100	mRNA capping enzyme		mRNA capping enzyme family protein	0	7-methylguanosine mRNA capping, mRNA processing	0.387258	9	0.387258	0.00091639
380	15.4	58	Unigene26731	AT1G54050	HSP20-like chaperones	HSP20-like	HSP20-like chaperones superfamily protein	5e-25	protein complex oligomerization, protein folding, response to heat, response to high light intensity, response to hydrogen peroxide, response to reactive oxygen species, response to salt stress	2.32986	7	2.14783	0.000993837	2.51189	0.00199702
381	15.3	49.74	CL4365.Contig1	AT1G47260	Gamma carbonic anhydrase 2	GAMMA CA2	Encodes mitochondrial gamma carbonic anhydrase. Component of the NADH dehydrogenase complex.	4e-94	anther dehiscence, photorespiration, protein homotrimerization, regulation of reactive oxygen species metabolic process, response to salt stress	2.24905	8			2.24905	0.0108616
382	15.26	67.44	Unigene23237	AT4G36960	RNA-binding family protein	RBP	RNA-binding (RRM/RBD/RNP motifs) family protein;	1e-33	nucleoplasm, nucleus, ribonucleoprotein complex	0.185365	12	0.203236	9.56138e-06	0.167494	7.56183e-06
383	15.2	32.13	Unigene14410	AT1G48380	Root hairless 1	RHL1	Encodes a novel nuclear protein required for root hair initiation and ploidy-dependent cell growth. Its sequence has similarity to the C-terminal domain of mammalian DNA topo IIalpha. Shows in vitro DNA binding activity and is likely to be part of the topo VI complex by binding to subunit A.	5e-55	DNA endoreduplication, root hair initiation	14.0128	7	17.0608	1.07368e-07	10.9648	0.000239109
384	15.2	23.74	Unigene23207	AT2G29560	Cytosolic Enolase	ENO3	Encodes a putative phosphoenolpyruvate enolase that is localized both to the nucleus and the cytoplasm. The mRNA is cell-to-cell mobile.	0	glycolytic process	4.44631	7			4.44631	0.0195352
385	15.16	14.91	CL1546.Contig3	AT1G61580	Ribosomal protein L3 B	RPL3B		0	ribosomal large subunit assembly, translation	2.54686	9	2.55859	0.00120487	2.53513	0.0328451
386	15.15	24.64	CL3589.Contig2	AT1G67430	Ribosomal protein L22p		Ribosomal protein L22p/L17e family protein	7e-75	cytoplasmic translation, translation	5.34564	7	5.34564	0.0108269
387	15.11	22.36	Unigene15562	AT4G26630	DEK domain-containing chromatin associated protein		Encodes a chromatin-associated protein that specifically binds histones H3 and H4 and contributes to modulation of Arabidopsis chromatin structure and function.	3e-18	chromatin remodeling, negative regulation of transcription, DNA-templated, regulation of double-strand break repair, response to salt stress	12.9919	11	10.2802	2.81828e-06	15.7036	8.65117e-05
388	15.11	14.53	Unigene23904	AT2G35630	Microtubule Organization 1/ GEM1	MOR1	Member of the MAP215 family of microtubule-associated proteins required to establish interphase arrays of cortical microtubules.Mutants have defects in cytokinesis during pollen development. Vegetative phenotypes observed in temperature sensitive mutants include left-handed organ twisting, isotropic cell expansion and impairment of root hair polarity. The mRNA is cell-to-cell mobile.	0	cell plate formation involved in plant-type cell wall biogenesis, centrosome duplication, cytokinesis, establishment or maintenance of microtubule cytoskeleton polarity, microtubule cytoskeleton organization, microtubule polymerization, spindle organization	4.43053	10	6.08135	0.0108616	2.77971	0.0108616
389	15.06	15.92	CL6845.Contig1	AT4G37210	Tetratricopeptide repeat-like protein	TPR protein	Tetratricopeptide repeat (TPR)-like superfamily protein;	7e-45	CENP-A containing nucleosome assembly, DNA replication-dependent nucleosome assembly	2.47905	7	1.85353	0.0262874	3.10456	0.0108616
390	15.06	94.44	CL1922.Contig2	AT3G02480	Late embryogenesis abundant protein	LEA	Late embryogenesis abundant protein (LEA) family protein	6e-10	response to water deprivation	0.191865	15	0.220801	0.000318359	0.16293	0.000962415
391	14.98	29.46	Unigene18093	AT5G50850	Pyruvate dehydrogenase E1 component subunit beta-1	PDH2	Transketolase family protein	E-174	acetyl-CoA biosynthetic process from pyruvate, defense response to bacterium, glycolytic process, oxidation-reduction process, protein phosphorylation	0.104794	11	0.12942	1.85164e-05	0.0801678	1.65784e-05
392	14.96	16.76	CL843.Contig1	AT5G17920	Cobalamin independent methionine Synthase	ATMS1	Encodes a cytosolic cobalamin-independent methionine synthase, involved in methionine regeneration via the activated methyl cycle (SAM cycle). The protein undergoes thiolation following treatment with the oxidant tert-butylhydroperoxide. The mRNA is cell-to-cell mobile.	0	methionine biosynthetic process, methylation, response to cadmium ion, response to salt stress, response to zinc ion	0.328095	8	0.328095	0.00102367
393	14.9	22.93	Unigene18911	AT3G47520	Malate dehydrogenase	MDH	Encodes a protein with NAD-dependent malate dehydrogenase activity, located in chloroplasts. The mRNA is cell-to-cell mobile.	E-162	carbohydrate metabolic process, embryo development ending in seed dormancy, malate metabolic process, oxidation-reduction process, response to cold, response to cytokinin, tricarboxylic acid cycle	0.194211	8	0.161436	0.0262874	0.226986	0.00089559
394	14.9	26.69	CL717.Contig2	AT5G09590	Heat shock protein 70	HSC70-2	heat shock protein 70 (Hsc70-5); nuclear	E-115	cellular response to heat, cellular response to unfolded protein, chaperone cofactor-dependent protein refolding, protein folding, protein refolding, response to cadmium ion, response to heat, response to salt stress, response to unfolded protein, response to virus	0.354817	7	0.353183	0.00425162	0.356451	0.00425162
395	14.87	33.62	CL2709.Contig3	AT1G74050	Ribosomal protein L6		Ribosomal protein L6 family protein	9e-82	cytoplasmic translation, ribosomal large subunit assembly, translation	3.25087	8			3.25087	3.99133e-05
396	14.75	23.6	Unigene16790	AT5G61460	structural maintenance of chromosomes 6B	SMC6B/MIM	Encodes SMC6B (STRUCTURAL MAINTENANCE OF CHROMOSOMES 6B), a component of the SMC5/6 complex. SMC5/6 complex promotes sister chromatid alignment and homologous recombination after DNA damage.	E-122	chromosome segregation	3.7731	9	4.32514	5.35484e-05	3.22107	0.000196828
397	14.7	37.21	Unigene20975	AT4G22140	Chromatin remodeling protein	EBS	Encoding a chromatin remodeling factor that regulates flowering time.	2e-99	positive regulation of flower development, regulation of transcription, DNA-templated, seed germination	0.164884	10	0.177011	4.16733e-05	0.152757	2.6598e-05
398	14.67	50.86	Unigene21275	Null						0.0841205	7	0.0895365	1.49587e-05	0.0787046	4.48857e-05
399	14.48	29.08	CL5901.Contig2	AT3G55460	SC35-like splicing factor 30	SCL30	encodes an SC35-like splicing factor that is localized to nuclear specks. Barta et al (2010) have proposed a nomenclature for Serine/Arginine-Rich Protein Splicing Factors	6e-36	RNA splicing, mRNA cis splicing, via spliceosome, mRNA splicing, via spliceosome, regulation of alternative mRNA splicing, via spliceosome, response to oxidative stress	0.654636	10	0.654636	0.0307042
400	14.48	50.7	CL1903.Contig1	AT4G29410	Ribosomal L28e		Ribosomal L28e protein family	2e-57	ribosome biogenesis, translation	16.293	9	16.293	1.04888e-05
401	14.46	17.72	Unigene22150	AT1G58025	Bromodomain-containing protein		DNA-binding bromodomain-containing protein	4e-50		4.19331	11	3.98107	0.000527381	4.40555	2.87644e-06
402	14.44	39.02	CL549.Contig2	AT4G27230	Histone H2A 2	HTA2	Encodes HTA2, a histone H2A protein.	2e-18	chromatin organization	35.9749	13	35.9749	2.53695e-11
403	14.4	34.58	Unigene18137	AT1G12370	Photolyase 1	PHR1	encodes an amino acid sequence with significant homology to the recently characterized type II photolyases. The uvr2-1 mutant is unable to remove CPDs in vivo, and plant extracts lack detectable photolyase activity , is sensitive to UV-B and is an allele	6e-89	UV protection, photoreactive repair	0.244343	9	0.244343	0.0108616
404	14.4	22.72	CL1367.Contig2	AT5G55230	Microtubule-associated protein 65-1	MAP65-1	Binds and bundles microtubules. Plays a role in stabilizing anti-parallel microtubules in the central spindle at anaphase to early cytokinesis but is not essential at the midline of the phragmoplast at later stages. The timing with which the MAP65-1 was targeted to the spindle appears to be regulated by a phosphorylation sensitive switch. Enhances microtubule polymerization, promotes nucleation a…	E-173	anaphase； microtubule binding, protein binding, protein dimerization activity	23.3346	7			23.3346	1.61382e-05
405	14.36	25	Unigene21109	AT2G43970	RNA-binding protein	LARP6B	RNA-binding protein	6e-72	RNA processing, regulation of transcription, DNA-templated, transcription, DNA-templated	7.69529	8	6.91831	0.0108616	8.47227	0.00288109
406	14.31	40	Unigene11311	AT3G54280	Root Growth Defective 3	RGD3/BTAF1		3e-36	positive regulation of shoot apical meristem development	0.117446	7	0.128233	5.61817e-05	0.10666	3.23192e-05
407	14.27	16.6	CL4053.Contig1	AT3G10650	NUP1	NUP1	Encodes a nucleoporin involved in mRNA export from the nucleus. It is also involved in the regulation of nuclear morphology.	2e-11	nuclear membrane organization, nucleus organization, poly(A)+ mRNA export from nucleus	4.65586	8	4.65586	0.00158476
408	14.26	26.35	Unigene24354	AT5G28740	Tetratricopeptide repeat-like protein	TPR		E-145	generation of catalytic spliceosome for first transesterification step	0.464138	9	0.515229	0.01289	0.413047	0.00632951
409	14.26	42.76	Unigene12908	AT2G31970	DNA repair protein RAD50	RAD50	Encodes the Arabidopsis RAD50 homologue. It is involved in double strand break repair. Component of the meiotic recombination complex that processes meiotic double-strand-breaks to produce single-stranded DNA ends, which act in the homology search and recombination. Accumulates in the nucleus during meiotic prophase, a process regulated by PHS1	2e-65	DNA duplex unwinding, DNA repair, chromosome organization involved in meiotic cell cycle, double-strand break repair, mitotic recombination, telomere capping, telomere maintenance, telomere maintenance via recombination, telomere maintenance via telomerase	2.52052	8	2.72898	0.00262681	2.31206	0.0262874
410	14.25	9.177	Unigene25505	AT5G16630	RAD4	RAD4	DNA repair protein Rad4 family	0	mismatch repair, nucleotide-excision repair	2.75423	8			2.75423	0.000107228
411	14.15	25.31	CL5070.Contig1	AT4G38630	26S proteasome regulatory subunit 4	RPN10	Regulatory particle non-ATPase subunit of the 26S proteasome with multiubiquitin-chain-binding capabilities	E-110	cellular response to DNA damage stimulus, leaf development, leaf senescence, pollen development, post-embryonic root development, proteasome assembly, proteasome-mediated ubiquitin-dependent protein catabolic process, protein catabolic process, regulation of seed germination, response to abscisic acid, response to auxin, response to cytokinin, response to heat, response to misfolded protein, resp…	0.243656	10	0.229087	0.00582612	0.258226	0.000436057
412	14.13	17.56	Unigene25329	AT1G01090	Pyruvate dehydrogenase E1 alpha	PDH-E1a	pyruvate dehydrogenase E1 alpha subunit	0	acetyl-CoA biosynthetic process from pyruvate, glycolytic process, oxidation-reduction process	0.288415	7	0.285759	3.44165e-05	0.291072	0.000584827
413	14.12	30.99	Unigene23975	AT5G20710	beta-galactosidase 7	BGAL7	Lactose catabolic process, using glucoside 3-dehydrogenase, carbohydrate metabolic process, lactose catabolic process via UDP-galactose, lactose catabolic process	1e-94	carbohydrate metabolic process	0.0548605	12	0.0436516	1.3194e-06	0.0660693	2.12766e-07
414	14.12	34.76	Unigene23011	AT3G57080	DNA-directed RNA polymerase V subunit 5A	NRPE5A	Non-catalytic subunit unique to Nuclear DNA-dependent RNA polymerase V; homologous to budding yeast RPB5.	8e-56	transcription, DNA-templated	7.72681	7			7.72681	0.0108616
415	14.11	42.2	Unigene24481	AT5G61910	Development and Cell Death domain protein	DCD	DCD (Development and Cell Death) domain protein	0.0002		0.409261	8	0.409261	0.0262874
416	14.02	13.67	CL1085.Contig3	AT2G35160	SU(VAR)3-9 homolog 5	SUVH5	Encodes SU(var)3-9 homologue 5 (SUVH5). SUVH5 has histone methyltransferase (MTase) activity in vitro and contributes to the maintenance of H3 mK9 (methylation of histone H3 at Lys-9) and CMT3-mediated non-CG methylation in vivo. This is a member of a subfamily of SET proteins that shares a conserved SRA domain.	E-119	chromatin silencing by small RNA, histone lysine methylation, histone methylation, maintenance of DNA methylation, regulation of gene expression, epigenetic, response to chitin	0.422373	7	0.501187	0.0108616	0.343558	0.00742971
417	13.95	17.1	CL2871.Contig3	AT5G03470	ATB' ALPHA		Encodes B' regulatory subunit of PP2A (AtB'alpha), putative size of 57 kDa.Functions redundantly with the beta subunit do maintain sister chromatid cohesion during meiosis.	E-174	megasporogenesis	5.34564	6	5.34564	0.0262874
418	13.93	17.81	CL5846.Contig1	AT1G19980	Cytomatrix protein-like protein		cytomatrix protein-like protein	1e-21		7.78594	8	9.81748	8.82235e-06	5.7544	0.0108616
419	13.9	32.58	CL1865.Contig2	AT5G61790	Calnexin 1	CNX1	Calcium-binding protein that interacts with newly synthesized glycoproteins in the endoplasmic reticulum. It may act in assisting protein assembly and/or in the retention within the ER of unassembled protein subunits. It seems to play a major role in the quality control apparatus of the ER by the retention of incorrectly folded proteins	0	protein folding	0.269555	18	0.299226	0.0108616	0.239883	0.00100907
420	13.87	26.63	CL3028.Contig5	AT3G15610	WD40 repeat-like superfamily protein		Transducin/WD40 repeat-like superfamily protein	E-155		5.39717	8	5.54626	0.000984081	5.24808	0.000307872
421	13.81	14.26	Unigene25473	AT3G21480	BRCT domain-containing DNA repair protein		BRCT domain-containing DNA repair protein	6e-19		5.59758	7	5.59758	0.000792248
422	13.79	32.66	Unigene5682	AT2G27470	Nuclear factor Y, subunit B11	NF-YB11	nuclear factor Y, subunit B11	3e-28	heterochromatin assembly involved in chromatin silencing, regulation of transcription, DNA-templated	4.90033	9	5.05825	0.0262874	4.74242	4.09789e-05
423	13.78	26.16	Unigene22924	Null						4.27869	7	5.39511	1.53912e-05	3.16228	0.0108616
424	13.77	37.23	Unigene19037	AT1G48830	Ribosomal protein S7-1	RS7-1	Ribosomal protein S7e family protein	2e-79	rRNA processing, ribosomal small subunit biogenesis, translation	7.09439	7	5.15229	0.000818931	9.0365	0.000584835
425	13.72	6.388	CL6638.Contig1	AT2G02560	Cullin-Associated And Neddylation Dissociated 1	CAND1	Arabidopsis thaliana homolog of human CAND1 (cullin-associated and neddylation-dissociated). Putative similarity to TBP-interacting protein TIP120. Ubiquitously expressed in plant tissues throughout development. T-DNA insertion mutant plants were completely sterile and resistant to sirtinol and auxin, but not to gibberellins or brassinolide. Displayed developmental phenotypes similar to those of …	0	SCF complex assembly, protein ubiquitination, response to auxin, vegetative to reproductive phase transition of meristem, xylem and phloem pattern formation	0.229087	8			0.229087	0.0108616
426	13.69	41.72	Unigene21725	AT3G22590	PLANT HOMOLOGOUS TO PARAFIBROMIN	PHP	Encodes PLANT HOMOLOGOUS TO PARAFIBROMIN (PHP), a homolog of human Paf1 Complex (Paf1C) subunit Parafibromin. Human Parafibromin assists in mediating output from the Wnt signaling pathway, and dysfunction of the encoding gene HRPT2 conditions specific cancer-related disease phenotypes. PHP resides in a ~670-kDa protein complex in nuclear extracts, and physically interacts with other known Paf1C-r…	2e-58	flower development, histone H3-K4 methylation, positive regulation of flower development, positive regulation of transcription elongation from RNA polymerase II promoter, recruitment of 3'-end processing factors to RNA polymerase II holoenzyme complex, transcription elongation from RNA polymerase II promoter, vegetative to reproductive phase transition of meristem	0.265641	9	0.255859	0.000709804	0.275423	0.00174459
427	13.68	23.61	CL5152.Contig1	AT1G11860	Aminomethyltransferase	GDCST	Glycine cleavage T-protein family	E-146	glycine catabolic process, glycine decarboxylation via glycine cleavage system, response to cadmium ion	0.49204	7	0.49204	0.0301572
428	13.68	33.44	CL1654.Contig2	AT3G08910	DNAJ heat shock family protein		DNAJ heat shock family protein	E-116	chaperone cofactor-dependent protein refolding, protein folding	3.76704	7	3.76704	0.000416787
429	13.58	24.92	Unigene17517	AT3G29320	alpha-glucan phosphorylase 1	PHS1	Encodes a plastidic alpha-glucan phosphorylase. In vitro, the enzyme has a preference for maltooligosaccharides, such as maltoheptaose. The mRNA is cell-to-cell mobile.	E-170	glycogen catabolic process, response to temperature stimulus, response to water deprivation	0.157143	9	0.151356	0.000218422	0.16293	4.06852e-05
430	13.57	19.01	Unigene25549	AT2G37570	Sodium- and lithium-tolerant 1	SLT1	encodes a protein that can complement the salt-sensitive phenotype of a calcineurin (CaN)-deficient yeast mutant. This gene occurs in a single-copy and is 75% identical to tobacco SLT1 gene.	0	hyperosmotic salinity response	0.291072	7			0.291072	0.00425162
431	13.51	23.04	CL3925.Contig1	AT4G35630	Phosphoserine aminotransferase	PSAT	Encodes a phosphoserine aminotransferase which is involved in serine biosynthesis in the chloroplast which operates via the phosphorylated pathway.	E-171	L-serine biosynthetic process	0.340466	8	0.334195	0.0011066	0.346737	0.000692804
432	13.48	23.21	Unigene17682	AT3G04680	CLP-SIMILAR PROTEIN 3	CLPS3	Encodes a nuclear protein that functions in mRNA processing. Mutations in this gene cause embryo lethality and reduced transmission through the female gametophyte. Over-expression of a CLPS3:TAP protein changes the relative levels of two alternatively processed FCA transcripts. It also causes abnormal phyllotaxy and flower development, early flowering under long and short days, and increased leve…	E-139	flower development, mRNA polyadenylation, mRNA processing, phyllome development, tRNA splicing, via endonucleolytic cleavage and ligation, vegetative to reproductive phase transition of meristem	7.72681	7	7.72681	0.0115308
433	13.44	27.31	Unigene16547	AT5G10010	Heat intolerant 4	HIT4	myosin-H heavy protein	2e-73	heat acclimation, negative regulation of gene silencing, regulation of cellular response to heat, regulation of mitotic chromosome decondensation, response to heat	0.363463	10	0.380189	0.0108616	0.346737	0.0019059
434	13.28	34.08	Unigene21505	AT2G27170	Structural maintenance of chromosomes 3	SMC3/TTN7	Encodes a member of the Arabidopsis cohesin complex that is essential for viability and sister chromatid alignment.	1e-63	DNA repair, cell division, chromosome segregation, meiotic cell cycle, sister chromatid cohesion	5.38157	8	8.47227	0.000371508	2.29087	0.000210826
435	13.22	19.14	CL6567.Contig1	AT2G37340	Serine/arginine-rich splicing factor	RS2Z33	encodes an RS-containing Zinc knuckle protein with molecular mass of 33kDa that is localized to nuclear specks	5e-06	RNA splicing, mRNA cis splicing, via spliceosome, mRNA splicing, via spliceosome, regulation of alternative mRNA splicing, via spliceosome, spliceosomal complex assembly	3.56451	10	3.56451	0.000609867
436	13.21	38.14	Unigene21504	AT2G27170	Structural maintenance of chromosomes 3	SMC3	Encodes a member of the Arabidopsis cohesin complex that is essential for viability and sister chromatid alignment.	2e-31	DNA repair, cell division, chromosome segregation, meiotic cell cycle, sister chromatid cohesion	2.46604	8	2.46604	0.0108616
437	13.14	44.81	CL211.Contig9	AT4G01850	S-adenosylmethionine synthase 2	SAM-2	Catalyzes the formation of S-adenosylmethionine from methionine and ATP. The overall synthetic reaction is composed of two sequential steps, AdoMet formation and the subsequent tripolyphosphate hydrolysis which occurs prior to release of AdoMet from the enzyme	0	S-adenosylmethionine biosynthetic process, cellular response to iron ion, one-carbon metabolic process, response to cytokinin	3.64638	20	3.16228	0.000804246	4.13048	0.00642753
438	13.08	30.46	Unigene5788	AT5G39380	Calmodulin-binding protein		Plant calmodulin-binding protein-like protein;	2e-07		0.0634198	7	0.0570164	0.000299018	0.0698232	5.28118e-05
439	13.06	44.52	CL4997.Contig3	AT3G55280	Ribosomal protein L23A2	RPL23A2	60S ribosomal protein L23A (RPL23aB). Paralog of RPL23aA	4e-48	response to cold, response to high light intensity, response to oxidative stress, ribosomal large subunit assembly, ribosome biogenesis, translation	3.63078	8			3.63078	0.000309719
440	13.04	57.93	Unigene25906	AT3G12580	Heat Shock Protein 70	HSP70	heat shock protein 70	0	cellular response to heat, cellular response to unfolded protein, chaperone cofactor-dependent protein refolding, protein folding, protein refolding, protein ubiquitination, response to bacterium, response to cadmium ion, response to heat, response to high light intensity, response to hydrogen peroxide, response to temperature stimulus, response to unfolded protein, response to virus	6.91831	57			6.91831	0.0466686
441	13.02	43.8	CL5772.Contig1	AT4G31430	Japanese for nucleus 4	KAKU4	Encodes a plant-specific protein that physically interacts with CRWN1 and its homolog CRWN4 and localizes at the inner nuclear membrane. KAKU4 deforms the nuclear envelope in a dose-dependent manner, in association with nuclear membrane invagination and stack formation.	7e-21	nuclear membrane organization	0.31574	7	0.340408	0.0265228	0.291072	0.00372958
442	13	36.59	Unigene26501	AT3G51880	High mobility group B1	HMGB1	Encodes a protein belonging to the subgroup of HMGB (high mobility group B) proteins that have a distinctive DNA-binding motif, the HMG-box domain. The motif confers non-sequence specific interaction with linear DNA and structure-specific binding to distorted DNA sites. The HMGB proteins are involved in the assembly of nucleoprotein complexes. Can be phosphorylated by CK2alpha. In interphase cell…	8e-20	chromatin assembly or disassembly	0.293765	9	0.293765	0.000214055	0.293765	0.000243641
443	12.98	11.59	Unigene25833	AT3G13790	beta-fructofuranosidase	BFRUCT1	Encodes a protein with invertase activity.	0	carbohydrate metabolic process, defense response to fungus, response to karrikin, response to wounding	0.0922264	7	0.110662	6.63718e-07	0.0737904	4.58239e-07
444	12.97	30.63	Unigene20968	AT5G66230	Chalcone-flavanone isomerase		Chalcone-flavanone isomerase family protein	6e-29		10.8643	7	10.8643	9.78642e-06
445	12.81	28.94	Unigene21494	AT1G17760	Cleavage stimulation factor 77	CSTF77	Encodes a homolog of the mammalian protein CstF77, a polyadenylation factor subunit. RNA 3′-end?processing factor of antisense FLC transcript. Mediates silencing of the floral repressor gene FLC. Member of CstF complex.	E-129	RNA 3'-end processing, antisense RNA metabolic process, gene silencing by RNA, mRNA processing, negative regulation of transcription, DNA-templated, regulation of gene silencing	0.313329	7			0.313329	0.00951851
446	12.8	14.9	Unigene682	AT1G71350	Translation initiation factor SUI1-like protein	SUI1-like	eukaryotic translation initiation factor SUI1 family protein	0	formation of translation preinitiation complex, translational initiation	6.13221	7	5.15229	0.000683334	7.11213	2.53699e-05
447	12.72	26.49	Unigene21986	AT4G14300	RNA-binding glycine rich protein d4	RBGD4	Belongs to a member of the RNA-binding glycine-rich (RBG) gene superfamily.	3e-77	RNA splicing, mRNA processing, mRNA transport, regulation of response to salt stress, regulation of response to water deprivation, vegetative to reproductive phase transition of meristem	3.16228	6	3.16228	0.00766314
448	12.7	22.67	Unigene8589	AT4G29830	Vernalization independence 3	VIP3	VIP3 protein is composed of repeats of WD motif which is involved in protein complex formation. The gene is involved in flower timing and flower development. This gene is predicted to encode a protein with a DWD motif. It can bind to DDB1a in Y2H assays, and DDB1b in co-IP assays, and may be involved in the formation of a CUL4-based E3 ubiquitin ligase. Loss of gene function leads to a redistribu…	E-141	flower development, histone H3-K36 methylation, histone H3-K4 methylation, negative regulation of flower development, positive regulation of wax biosynthetic process, posttranscriptional gene silencing, regulation of transcription, DNA-templated, transcription, DNA-templated	0.278248	7	0.248886	0.000381594	0.30761	8.09247e-05
449	12.64	16.15	CL3210.Contig1	AT4G32910	Nuclear pore complex protein NUP85	NUP85	SBB1 is a putative nucleoporin that is localized to the nuclear envelope. SBB1 was identified in a screen for supressors of BAK1, BKK1 mediated cell death.	0	mRNA export from nucleus, positive regulation of transcription, DNA-templated, protein import into nucleus, response to abscisic acid	0.37325	9	0.37325	0.00226435
450	12.63	11.79	Unigene21177	AT2G35160	SU(VAR)3-9 homolog 5	SUVH5	Encodes SU(var)3-9 homologue 5 (SUVH5). SUVH5 has histone methyltransferase (MTase) activity in vitro and contributes to the maintenance of H3 mK9 (methylation of histone H3 at Lys-9) and CMT3-mediated non-CG methylation in vivo. This is a member of a subfamily of SET proteins that shares a conserved SRA domain.	E-166	chromatin silencing by small RNA, histone lysine methylation, histone methylation, maintenance of DNA methylation, regulation of gene expression, epigenetic, response to chitin	5.11327	8	4.36516	0.0108616	5.86138	0.0108616
451	12.62	10.64	CL2135.Contig2	AT5G02370	ATP binding microtubule motor		ATP binding microtubule motor family protein	E-139	ATP binding, ATPase activity；microtubule-based movement	12.4738	6	12.4738	0.000124475
452	12.62	12.76	CL1419.Contig4	AT1G04080	Tetratricopeptide repeat-like protein	PRP39	Encodes a U1 small nuclear ribonucleoprotein (snRNP) factor involved in alternative splicing.	0	regulation of timing of transition from vegetative to reproductive phase	0.242103	7			0.242103	0.00425162
453	12.6	32.17	Unigene18		Anth			2e-31	cellular amino acid catabolic process, menaquinone biosynthetic process, photosystem I stabilization, phylloquinone biosynthetic process	13.2052	7	17.5388	1.92515e-05	8.87156	3.36961e-05
454	12.53	46.06	CL7121.Contig1	AT3G42790	Alfin-like 3	AL3	Encodes a member of the Alfin1-like family of nuclear-localized PHD (plant homeodomain) domain containing proteins. All AL proteins except AL3 bind to di- or trimethylated histone H3 (H3K4me3/2). Members of this family include: AT5G05610 (AL1), AT3G11200 (AL2), AT3G42790 (AL3), AT5G26210 (AL4), AT5G20510 (AL5), AT2G02470 (AL6), AT1G14510 (AL7).	2e-44	chromatin organization, regulation of transcription, DNA-templated, transcription, DNA-templated	31.4657	7	23.1206	0.000635382	39.8107	0.00186337
455	12.44	25.97	Unigene15693	AT3G44750	Histone deacetylase 2A		Encodes a histone deacetylase. Controls the development of adaxial/abaxial leaf polarity. Two lines with RNAi-directed against this gene show reduced Agrobacterium-mediated DNA transformation of the roots.	9e-23	DNA mediated transformation, negative regulation of transcription, DNA-templated, polarity specification of adaxial/abaxial axis, root development, seed dormancy process	2.83139	10			2.83139	0.0108616
456	12.41	71.11	Unigene230	AT4G13560	Late embryogenesis abundant protein	UNE15	Late embryogenesis abundant protein (LEA) family protein	3e-10	double fertilization forming a zygote and endosperm, embryo development ending in seed dormancy	0.125893	10	0.125893	0.000620884
457	12.36	19.09	Unigene23012	AT5G27620	Cyclin H;1	CYCH;1	core cell cycle genes The mRNA is cell-to-cell mobile.	E-106	cell cycle, cell division, positive regulation of cyclin-dependent protein serine/threonine kinase activity, positive regulation of phosphorylation of RNA polymerase II C-terminal domain, positive regulation of transcription by RNA polymerase II, reactive oxygen species metabolic process, regulation of cell cycle, regulation of response to water deprivation, regulation of stomatal movement, regul…	0.0746968	7	0.0862978	3.51274e-05	0.0630957	2.64752e-05
458	12.33	42.42	CL756.Contig2	AT5G03850	Nucleic acid-binding, OB-fold-like		Nucleic acid-binding, OB-fold-like protein	3e-17	ribosome biogenesis, translation	7.94328	9			7.94328	0.0270944
459	12.25	42.18	Unigene14399	AT3G51880	High mobility group B1	HMGB1	Encodes a protein belonging to the subgroup of HMGB (high mobility group B) proteins that have a distinctive DNA-binding motif, the HMG-box domain. The motif confers non-sequence specific interaction with linear DNA and structure-specific binding to distorted DNA sites. The HMGB proteins are involved in the assembly of nucleoprotein complexes. Can be phosphorylated by CK2alpha. In interphase cell…	1e-19	chromatin assembly or disassembly	26.5866	8	25.1189	4.61319e-09	28.0543	9.89564e-09
460	12.25	12.21	CL7065.Contig1	AT4G19210	ATP-binding cassette E2	ABCE2	member of RLI subfamily The mRNA is cell-to-cell mobile.	0	ribosomal subunit export from nucleus, translational initiation, translational termination	3.09975	6	3.66438	0.0117074	2.53513	0.0030525
461	12.18	28.57	Unigene22973	AT3G52220	Exostosin domain-containing protein		leukocyte immunoglobulin-like receptor family A protein	8e-45		0.37471	6	0.444631	0.0175861	0.30479	0.00749979
462	12.14	12.52	CL4381.Contig4	AT5G53440	Uncharacterized protein		zinc finger CCCH domain protein	5e-07		9.6112	6	10.1859	0.000538345	9.0365	8.37248e-05
463	12.12	17.11	Unigene5525	AT1G65540	Leucine Zipper-Ef-hand-containing transmembrane protein 2	LETM2	LETM1-like protein	E-153	calcium ion binding	0.334195	8			0.334195	0.0108616
464	12.08	57.86	Unigene8624	AT2G21660	Glycine-rich RNA-binding protein 7	GRP7	Encodes a small glycine-rich RNA binding protein that is part of a negative-feedback loop through which AtGRP7 regulates the circadian oscillations of its own transcript. Gene expression is induced by cold. GRP7 appears to promote stomatal opening and reduce tolerance under salt and dehydration stress conditions, but, promotes stomatal closing and thereby increases stress tolerance under conditio…	2e-34	DNA duplex unwinding, RNA secondary structure unwinding, alternative mRNA splicing, via spliceosome, circadian rhythm, innate immune response, mRNA export from nucleus, regulation of stomatal movement, response to cadmium ion, response to cold, response to cytokinin, response to osmotic stress, response to salt stress, response to water deprivation, response to zinc ion, vegetative to reproductiv…	19.5884	6	19.5884	3.42817e-05
465	12.05	41.33	Unigene18371	AT4G14110	COP9 signalosome complex subunit 8	CSN8	Represses photomorphogenesis and induces skotomorphogenesis in the dark. A component of the COP9 signalosome complex.	8e-75	COP9 signalosome assembly, multicellular organism development, photomorphogenesis, protein deneddylation, red, far-red light phototransduction, response to jasmonic acid, response to light stimulus	2.93765	7			2.93765	0.00846199
466	12.03	43.17	Unigene16352	AT2G39050	Ricin B-like lectin EULS3	EULS3	Encodes a nucleocytoplasmic lectin that is capable of binding carbohydrates. It is involved in ABA mediated stomatal movement and increased expression is correlated with increased resistance to Pseudomonas syringae.	3e-57	defense response to bacterium, stomatal closure	7.72713	6	7.65597	0.0262874	7.7983	0.00209145
467	12.02	14.33	Unigene19920	AT5G19580	Serine-type endopeptidase		glyoxal oxidase-related protein	E-146		0.143329	7	0.177011	0.0108616	0.109648	0.000562905
468	12.02	45.71	CL266.Contig2	AT1G04480	Ribosomal protein L14p/L23e	RPL23	Ribosomal protein L14p/L23e family protein	2e-75		7.77405	9	6.91831	0.000367717	8.62979	6.58709e-05
469	12.01	21.89	Unigene26238	AT4G35220	Cyclase family protein			E-102	tryptophan catabolic process to kynurenine	0.0758706	8	0.0772681	7.14484e-05	0.0744732	2.81372e-05
470	12	32.74	Unigene22394	AT2G18110	Ribosomal protein S6		Translation elongation factor EF1B/ribosomal protein S6 family protein	9e-70	ranslational elongation	6.42688	6	6.42688	0.00248501
471	11.97	30.97	CL5056.Contig2	AT5G41210	Glutathione s-transferase theta 1	GSTT1	Encodes glutathione transferase belonging to the theta class of GSTs. Naming convention according to Wagner et al.	9e-77	oxidation-reduction process, toxin catabolic process	2.58226	7	2.58226	0.0283786
472	11.83	14.74	CL2079.Contig2	AT1G27680	ADPglc-PPase large subunit	APL2	ADP-glucose pyrophosphorylase catalyzes the first, rate limiting step in starch biosynthesis. The large subunit plays a regulatory role whereas the small subunit (ApS) is the catalytic isoform. Four isoforms of the large subunit (ApL1-4) have been described.Mutational analysis of APS1 suggests that APL1 and APL2 can compensate for loss of APS1 catalytic activity,suggesting both have catalytic as …	0	glycogen biosynthetic process, starch biosynthetic process	0.474242	6	0.474242	0.0463678
473	11.78	11.76	Unigene25474	AT3G21480	BRCT domain-containing DNA repair protein		BRCT domain-containing DNA repair protein	7e-83		5.10505	5	5.10505	0.000252317
474	11.77	52.83	CL131.Contig1	AT3G02790	Zinc finger (C2H2 type) family protein	MBS1	zinc finger (C2H2 type) family protein	4e-38	cellular response to singlet oxygen, cold acclimation, regulation of leaf senescence, regulation of transcription, DNA-templated, response to high light intensity, response to photooxidative stress	26.2288	7	24.6604	2.36085e-06	27.7971	7.96342e-05
475	11.74	47.27	Unigene20856	AT3G53740	Ribosomal protein L36e		Ribosomal protein L36e family protein	4e-45	cytoplasmic translation, translation	3.16228	8	3.16228	0.000216319
476	11.73	25.13	CL2562.Contig1	AT3G13400	SKU5 similar 13	Sks13	Oxidation reduction	0	oxidation-reduction process	0.118384	16	0.147231	0.0262874	0.0895365	0.000190713
477	11.73	9.799	Unigene25653	AT1G29400	MEI2-like protein 5	ML5	A member of mei2-like gene family, predominantly plant-based family of genes encoding RNA binding proteins with characteristic presence of a highly conserved RNA binding motif first described in the mei2 gene of the fission yeast S. pombe. In silico analyses reveal nine mei2 -like genes in A. thaliana. They were grouped into four distinct clades, based on overall sequence similarity and subfamily…	0	mRNA 5'-splice site recognition, mRNA cis splicing, via spliceosome, meiotic cell cycle, positive regulation of growth, positive regulation of meiotic nuclear division, regulation of alternative mRNA splicing, via spliceosome	4.6503	5	2.75423	0.000139582	6.54636	0.000468856
478	11.67	22.95	CL5457.Contig2	AT2G19480	Nucleosome Assembly Protein 1;2	NAP1;2		1e-96	DNA mediated transformation, DNA repair, double-strand break repair via homologous recombination, nucleosome assembly, response to cadmium ion, somatic cell DNA recombination	6.72977	6	6.72977	0.00362735
479	11.64	18.31	CL1595.Contig1	AT1G79440	Aldehyde dehydrogenase 5f1	ALDH5F1	Encodes a mitochondrial succinic semialdehyde dehydrogenase (SSADH). Nomenclature according to Kirch, et al	0	adaxial/abaxial axis specification, cotyledon development, gamma-aminobutyric acid catabolic process, glutamate decarboxylation to succinate, leaf development, maintenance of shoot apical meristem identity, oxidation-reduction process, reactive oxygen species metabolic process, response to cold, response to heat, response to light stimulus, response to salt	0.239883	6	0.239883	0.000115688
480	11.59	37.13	Unigene26687	AT3G54280	Root Growth Defective 3	RGD3/BTAF1		2e-69	positive regulation of shoot apical meristem development	0.173072	7	0.178649	6.90529e-06	0.167494	2.5298e-05
481	11.56	82.86	Unigene17178	AT1G09700	dsRNA-binding protein 1	DRB1	Encodes a nuclear dsRNA binding protein. Involved in mRNA cleavage. The mutant is characterized by shorter stature, delayed flowering, leaf hyponasty, reduced fertility, decreased rate of root growth, and an altered root gravitropic response. It also exhibits less sensitivity to auxin and cytokinin.	4e-06	leaf proximal/distal pattern formation	0.134546	7	0.119124	0.000290455	0.149969	9.09166e-05
482	11.55	20	Unigene22535	AT5G48600	Chromosome associated protein-c	SMC3	member of SMC subfamily	4e-84	cell division, chromosome organization, chromosome segregation, embryo development ending in seed dormancy, meiotic cell cycle, mitotic chromosome condensation, mitotic sister chromatid segregation	10.666	5	10.666	4.45208e-06
483	11.49	34.14	CL420.Contig1	AT1G20960	DEAD box RNA helicase DExH12	EMB1507	Similar to DEAD/DExH box ATP-dependent RNA helicase . Required for proper splicing of FLC. Mutants have reduced FLC levels and are early flowering.	E-105	embryo development ending in seed dormancy, mRNA processing, mRNA splicing, via spliceosome, spliceosome conformational change to release U4 (or U4atac) and U1 (or U11), vegetative to reproductive phase transition of meristem	0.349945	8	0.349945	0.00650794
484	11.49	46.09	CL5377.Contig2	AT3G05560	Ribosomal L22e	RPL22-2	Structural constituent of ribosome; involved in translation	5e-42	cytoplasmic translation	5.7135	7	5.34564	0.00102398	6.08135	0.000755986
485	11.47	35.39	CL2122.Contig2	AT5G52650	S10 domain-containing protein		RNA binding Plectin/S10 domain-containing protein	2e-43	ribosomal small subunit assembly, translation； structural constituent of ribosome	8.16582	5			8.16582	0.00882222
486	11.45	67.01	Unigene3677	AT2G44350	Citrate synthase 4	ATCS	encodes a mitochrondrion targeted citrate synthase, the first enzyme of the tricarboxylic acid cycle, catalyzing the condensation of acetyl-CoA and oxaloacetate, finally yielding citrate and CoA.	4e-35	carbohydrate metabolic process, response to cadmium ion, tricarboxylic acid cycle	0.178762	9	0.148594	0.00035229	0.20893	0.000548345
487	11.35	20.73	CL4793.Contig1	AT2G28680	Cupin family protein		RmlC-like cupins superfamily protein	E-158	nutrient reservoir activity	0.331131	6			0.331131	0.00852453
488	11.35	71.74	Unigene23905	Null				7e-23		2.33346	7			2.33346	0.0499471
489	11.34	14.56	Unigene22310	AT4G34110	poly(A) binding protein 2	PAB2	Putative poly-A binding protein. Member of a gene family .Expressed in stele and root meristem and post-fertilization ovules.Member of the class II family of PABP proteins. The mRNA is cell-to-cell mobile.	E-152	nuclear-transcribed mRNA catabolic process, nonsense-mediated decay, regulation of nuclear-transcribed mRNA catabolic process, deadenylation-dependent decay, regulation of nuclear-transcribed mRNA poly(A) tail shortening, regulation of translational initiation, response to salt stress, translational initiation, viral process	6.34414	7	6.60694	0.0262874	6.08135	0.000134285
490	11.34	23.45	Unigene14819	AT3G05610	pectin methylesterase inhibitor		Plant invertase/pectin methylesterase inhibitor superfamily	6e-83	cell wall modification, pectin catabolic process； aspartyl esterase activity, pectinesterase activity, pectinesterase inhibitor activity	0.133045	6	0.133045	0.000831488
491	11.31	24.69	Unigene183	AT3G53110	DEAD-box RNA helicase 38	RH38	Encodes a putative DEAD-Box RNA Helicase and has RNA-dependent ATPase activity. Mutant is Sensitive to chilling stress and heat stress. Germination of the mutant is inhibited by ABA. LOS4 may be involved in temperature sensing. Is enriched in the nuclear envelope and also located in the cytoplasm. LOS4 is involved in export of poly A RNA.	E-105	RNA secondary structure unwinding	4.86909	7	7.44732	2.79026e-06	2.29087	0.00274243
492	11.31	23.53	CL4296.Contig2	AT5G24630	Brassinosteroid-insensitive 4	BIN4	This gene is predicted to encode a protein that forms part of the topoisomerase VI complex. BIN4 is a nuclear-localized protein that can bind DNA. bin4 mutants are brassinolide-insensitive dwarves with severely reduced cell size in leaves, roots, and hypocotyls. Proper development of root hairs and trichomes is also disrupted in bin4 mutants and they have elevated levels of double strand breaks i…	1e-48	DNA endoreduplication, chromosome organization, epidermal cell differentiation, positive regulation of cell growth, root development, shoot system development, trichome morphogenesis	20.3236	7			20.3236	1.6214e-06
493	11.16	16.86	CL3827.Contig2	AT2G43770	Putative splicing factor		Transducin/WD40 repeat-like superfamily protein	E-168	nucleotide binding	0.258226	5	0.258226	0.000890303
494	11.11	6.728	CL3641.Contig2	AT3G03380	Protease Do-like 7	DEG7	Encodes a putative DegP protease. The mRNA is cell-to-cell mobile	0	photoinhibition, proteolysis； peptidase activity, serine-type endopeptidase activity, serine-type peptidase activity	0.293765	6			0.293765	0.00269689
495	11.1	11.53	Unigene23309	AT3G58610	Ketol-acid reductoisomerase		Ketol-acid reductoisomerase activity,response to cadmium ion, branched chain family amino acid biosynthetic process	0	branched-chain amino acid biosynthetic process	0.238975	5	0.167494	0.000181257	0.310456	0.000205574
496	11.08	15.79	Unigene25603	AT3G59550	sister chromatid cohesion 1 protein 3	SYN3	Encodes an alpha-kleisin protein that is localized primarily in the nucleolus and is essential for megagametogenesis and plays an important role in pollen development. alpha-kleisins are core components of meiotic and mitotic cohesin complexes.	5e-64	cell division, double-strand break repair, megagametogenesis, mitotic cell cycle, pollen development, sister chromatid cohesion	7.04693	8	7.04693	0.00011841
497	11.08	22.67	Unigene9598	AT5G51200	Nuclear pore complex protein	EMB3142	nuclear pore complex protein (DUF3414)	6e-77	nuclear pore organization；protein binding	0.580764	5			0.580764	0.0159558
498	11.03	15.99	Unigene22534	AT5G48600	Structural maintenance of chromosome 3	SMC3	member of SMC subfamily	1e-78	cell division, chromosome organization, chromosome segregation, embryo development ending in seed dormancy, meiotic cell cycle, mitotic chromosome condensation, mitotic sister chromatid segregation	9.12011	5			9.12011	0.000564898
499	10.91	38.03	Unigene22809	AT1G07140	Ran-binding protein 1-a	RANBP	Encodes a putative Ran-binding protein (siRanBP).	3e-53	intracellular transport	8.91487	6	9.12011	0.00201557	8.70964	0.00104625
500	10.87	29.12	CL6766.Contig1	AT1G67325	Ran BP2 zinc finger-like	zf-RanBP	Ran BP2/NZF zinc finger-like superfamily protein	4e-33		0.193248	9	0.188799	0.000750605	0.197697	0.00520332
501	10.8	14.45	CL3577.Contig2	AT3G26618	Eukaryotic release factor 1-3	ERF1-3	eukaryotic release factor 1-3	0	cytoplasmic translational termination, regulation of growth, translational termination；sequence-specific mRNA binding, translation release factor activity, translation release factor activity, codon specific	2.77971	6	2.77971	0.0240767
502	10.78	26.24	Unigene14912	AT1G67325	Ran BP2 zinc finger-like	zf-RanBP	Ran BP2/NZF zinc finger-like superfamily protein	3e-80		0.255633	8	0.214783	0.032805	0.296483	0.0182055
503	10.67	20.23	Unigene19843	Null				5e-120		0.448745	6	0.448745	0.0296156
504	10.66	33.53	Unigene21654	AT4G38600	ubiquitin-protein ligase 3	UPL3	encodes a member of HECT ubiquitin protein ligase family that is involved in trichome cell morphogenesis. Mutants in this gene exhibit supernumerary trichome branches and increased DNA content.	3e-14	DNA endoreduplication, protein ubiquitination, trichome branching	4.08627	6	3.34195	0.00422906	4.83059	0.00201366
505	10.64	43.14	CL6510.Contig3	AT3G62840	Small nuclear ribonucleoprotein		Small nuclear ribonucleoprotein family protein	1e-47	nucleus, small nucleolar ribonucleoprotein complex；molecular_function	0.299226	8	0.299226	0.00735223
506	10.61	39.04	Unigene21103	AT3G06050	Peroxiredoxin-2F	PRXIIF	Encodes a mitochondrial matrix localized peroxiredoxin involved in redox homeostasis. Knockout mutants have reduced root growth under certain oxidative stress conditions.	3e-77	cell redox homeostasis, cellular response to oxidative stress, hydrogen peroxide catabolic process, oxidation-reduction process, response to cadmium ion, response to oxidative stress	0.167545	7	0.144544	5.68478e-05	0.190546	0.000292738
507	10.6	14.8	CL608.Contig2	AT3G63400	Cyclophilin-like peptidyl-prolyl cis-trans isomerase family protein		Cyclophilin-like peptidyl-prolyl cis-trans isomerase family protein	1e-69	RNA splicing, protein folding, protein peptidyl-prolyl isomerization, protein refolding；cyclosporin A binding, peptidyl-prolyl cis-trans isomerase activity, protein binding, unfolded protein binding	0.356451	9	0.356451	0.00532001
508	10.55	18.99	Unigene16864	AT1G18750	AGAMOUS-like 65	AGL65	Encodes a member of the MIKC (MADS box, Keratin binding domain, and C terminal domain containing )family of transcriptional regulators. AGL65 is expressed in pollen.It forms heterodimers with other MICK family members (AGL104). Involved in late stages of pollen development and pollen tube growth.	6e-65	multicellular organism development, pollen development, pollen maturation, positive regulation of transcription by RNA polymerase II, regulation of pollen tube growth, transcription, DNA-templated	0.109655	6	0.0990832	9.60657e-05	0.120226	0.000510501
509	10.52	5.151	Unigene23361	AT5G37630	Condensin complex subunit 3	EMB2656	ARM repeat superfamily protein	0	embryo development ending in seed dormancy, mitotic chromosome condensation	4.7251	5	4.05509	0.000191116	5.39511	7.09153e-06
510	10.48	7.412	Unigene25170	AT3G13990	Dentin sialophosphoprotein		dentin sialophosphoprotein, putative (DUF1296)	8e-84	mRNA binding	6.19441	5			6.19441	0.000550182
511	10.46	23.47	Unigene23868	AT5G56950	Nucleosome Assembly Protein 1;3	NAP1;3	Encodes a member of a small gene family of proteins with similarity to nucleosome assembly proteins.May function in nucleotide excision repair. Loss of function mutations have no obvious visible phenotypes but do seem to affect transcription of NER related genes. Plants mutated in three ubiquitously expressed NAP1 genes (NAP1;1~NAP1;3) and organ-specifically expressed NAP1;4 gene show hypersensit…	E-100	DNA mediated transformation, DNA repair, double-strand break repair via homologous recombination, nucleosome assembly, somatic cell DNA recombination；DNA binding	8.95365	8			8.95365	0.000209315
512	10.43	36.75	Unigene21130	AT5G41850	Alpha/beta-hydrolases superfamily protein		Metabolic process	2e-36	histone acetylation	9.46398	5	9.63829	0.0368828	9.28966	0.000123081
513	10.38	22.75	Unigene23270	AT3G19950	E3 ubiquitin-protein ligase RING1-like		E3 ubiquitin-protein ligase RING1-like protein; E3 ubiquitin-protein ligase which accepts ubiquitin from an E2 ubiquitin-conjugating enzyme in the form of a thioester and then directly transfers the ubiquitin to targeted substrates. Promotes polyubiquitination of target proteins	3e-65	protein ubiquitination	7.91321	6	5.54626	1.66432e-05	10.2802	3.97957e-05
514	10.27	19.92	Unigene24446	Null						5.05857	6	5.54626	0.000275993	4.57088	0.000964119
515	10.27	58.52	Unigene19139	AT2G17870	Cold Shock Domain Protein 3	CSP3	Encodes COLD SHOCK DOMAIN PROTEIN 3 (CSP3), involved in the acquisition of freezing tolerance.	5e-20	DNA duplex unwinding, cold acclimation, response to cold, unidimensional cell growth；DNA binding, protein binding, zinc ion binding	4.69894	11	4.69894	0.00992682
516	10.24	17.72	CL1817.Contig1	AT1G14420	Pectate lyase family protein	AT59	Pectate lyase family protein	E-137	pectin catabolic process, plant-type cell wall organization；lyase activity, metal ion binding, pectate lyase activity	0.136773	7	0.136773	0.0262874
517	10.21	34.7	CL1024.Contig1	AT4G29160	Vacuolar protein sorting-associated protein 32-2	SNF7.1	SNF7 family protein	5e-62	intralumenal vesicle formation, protein transport, vacuolar transport, vesicle-mediated transport	11.1174	6	11.0662	0.000768535	11.1686	8.65561e-05
518	10.14	38.74	Unigene21224	AT5G03740	Histone deacetylase 3	HDT3	HD2-type histone deacetylase HDAC. Involved in the ABA and stress responses. Mediates transcriptional repression	4e-13	chromatin organization, multicellular organism development, negative regulation of transcription, DNA-templated, response to abscisic acid, response to salt stress, response to water deprivation； histone deacetylase activity, hydrolase activity, metal ion binding, protein binding	4.32514	10	4.32514	0.00022698
519	10.13	25.27	CL4104.Contig1	AT2G42740	Ribosomal protein large subunit 16a	RPL16A	encodes a cytosolic ribosomal protein L16, which is a constituent of 60S large ribosomal complex. Gene is expressed in root stele and anthers and expression is induced by auxin treatment.	6e-91	ribosomal large subunit assembly, translation；structural constituent of ribosome	2.91072	6			2.91072	0.00541768
520	10.12	10.53	CL2480.Contig2	AT1G09870	Histidine acid phosphatase		histidine acid phosphatase family protein	E-171	endoplasmic reticulum, extracellular region, vacuolar membrane；acid phosphatase activity, inositol phosphate phosphatase activity	0.0946237	5			0.0946237	0.000865744
521	10.12	30.37	Unigene22510	AT1G21320	Nucleotide binding protein		nucleic acid/nucleotide binding protein	2e-43	mRNA splicing, via spliceosome；snRNA stem-loop binding	0.128233	7			0.128233	0.00132038
522	10.1	15.77	Unigene24560	AT4G15900	pleiotropic regulatory locus 1	PRL1	Mutations confer hypersensitivity to glucose and sucrose and augments sensitivity to cytokinin, ethylene, ABA and auxin. Encodes a nuclear WD40 protein that is imported into the nucleus. Essential for plant innate immunity. Interacts with MOS4 and AtCDC5. It is also predicted to have two DWD motifs. It can bind to DDB1a in Y2H assays, and DDB1b in co-IP assays, and may be involved in the formatio…	0	cotyledon development, defense response signaling pathway, resistance gene-dependent, defense response signaling pathway, resistance gene-independent, defense response to bacterium, defense response to fungus, fruit development, hormone-mediated signaling pathway, innate immune response, leaf development, mRNA splicing, via spliceosome, negative regulation of transcription, DNA-templated, protein…	0.343558	8	0.343558	0.00532352
523	10.09	49.39	Unigene23858	AT5G23680	SLAH3		Sterile alpha motif (SAM) domain-containing protein	4e-21		9.81748	11	9.81748	0.000150933
524	10.07	11.56	CL121.Contig5	AT5G57580	Calmodulin-binding protein		Calmodulin-binding protein	0	regulation of salicylic acid biosynthetic process, regulation of transcription, DNA-templated, response to stress, transcription, DNA-templated	8.48592	5	9.72747	9.14762e-05	7.24436	5.00661e-05
525	10.07	59.68	Unigene22484	AT3G53500	Serine/arginine-rich splicing factor	RSZ32	Barta et al (2010) have proposed a nomenclature for Serine/Arginine-Rich Protein Splicing Factors (SR proteins)	4e-24	RNA splicing, mRNA cis splicing, via spliceosome, mRNA splicing, via spliceosome, regulation of alternative mRNA splicing, via spliceosome；nucleic acid binding	0.413047	7	0.413047	0.017086
526	10.06	64.1	CL2877.Contig1	AT3G52090	DNA-directed RNA polymerases II, IV and V subunit 11	NRPD11	Non-catalytic subunit common to nuclear DNA-dependent RNA polymerases II, IV and V; homologous to budding yeast RPB11 and the E. oli RNA polymerase alpha subunit.	2e-48	transcription by RNA polymerase II, transcription, DNA-templated；DNA binding	3.34195	7	3.34195	0.0262874
527	10.06	88.89	Unigene21627	AT4G13560	Late embryogenesis abundant protein	UNE15	Late embryogenesis abundant protein (LEA) family protein	7e-09	double fertilization forming a zygote and endosperm	0.145041	6	0.133045	0.00197363	0.157036	0.00936504
528	10.03	46.05	Unigene9061	Null				4e-17		0.238601	9	0.288403	0.018686	0.188799	0.0127071
529	10.02	53.77	CL7050.Contig2	AT5G11390	WPP domain-interacting protein 1	WIT1	Encodes one of the WPP domain-interacting proteins (WIT1/AT5G11390, WIT2/AT1G68910) required for RanGAP nuclear envelope association in root tip cells. Ran GTPase plays essential roles in multiple cellular processes, including nucleocytoplasmic transport, spindle formation, and postmitotic nuclear envelope reassembly. The cytoplasmic Ran GTPase activating protein RanGAP is critical to establish a…	2e-09		0.0936736	8	0.108643	0.00254868	0.0787046	0.0119024
530	10.02	8.38	Unigene19353	AT4G10070	RNA binding KH domain containing		KH domain-containing protein	7e-71	nucleic acid binding	0.125893	6			0.125893	0.00574404
531	10	37.58	Unigene12844	AT5G48580	Peptidyl-prolyl cis-trans isomerase	FKBP15-2	Endoplasmic reticulum (ER) localized immunophilin protein which possesses PPIase activity. Positively regulates plant immunity in response to Phytophthora infection. Host target of PcAvr3a12 during early P. capsici infection. Involved in ER stress sensing and is required for ER stress-mediated plant immunity.	2e-60	response to endoplasmic reticulum stress	0.183937	5	0.258226	0.0217067	0.109648	0.0414588
532	10	15.63	Unigene19345	AT1G04980	Protein disulfide isomerase 10	PDI10	Encodes a protein disulfide isomerase-like (PDIL) protein, a member of a multigene family within the thioredoxin (TRX) superfamily. Transcript levels for this gene are up-regulated in response to three different chemical inducers of ER stress (dithiothreitol, beta-mercaptoethanol, and tunicamycin). AtIRE1-2 does not appear to be required for this response, but the atbzip60 mutant has a diminished…	E-160	cell redox homeostasis, response to endoplasmic reticulum stress；protein disulfide isomerase activity	0.102802	5			0.102802	0.000116949
533	9.97	13.07	Unigene26277	AT1G15660	Centromere protein C	CENP-C	Encodes a homologue of the human centromeric protein C (CENP-C). CENP-C co-localizes with the 180 bp centromeric regions of chromosomes throughout the cell cycle, but does not completely cover the 180 bp regions.	1e-17	attachment of mitotic spindle microtubules to kinetochore, attachment of spindle microtubules to kinetochore involved in homologous chromosome segregation, cell division, kinetochore assembly	6.54636	8			6.54636	9.69462e-05
534	9.92	19.38	CL6518.Contig1	AT1G10940	Serine/Threonine Kinase 1	ASK1	Encodes a plant protein kinase similar to the calcium/calmodulin-dependent protein kinase subfamily and the SNF1 kinase subfamily (SnRK2) whose activity is activated by ionic (salt) and non-ionic (mannitol) osmotic stress. Kinase activity of its homolog in tobacco is induced by hyperosmotic condition within 1 minute.	E-158	protein phosphorylation，phosphatidic acid binding	2.75423	5	2.75423	0.00599489
535	9.89	17.63	Unigene6916	AT5G56130	THO complex subunit 3	TEX1	Encodes a component of the putative Arabidopsis THO/TREX complex: THO1 or HPR1 (At5g09860), THO2 (At1g24706), THO3 or TEX1 (At5g56130), THO5 (At5g42920, At1g45233), THO6 (At2g19430), and THO7 (At5g16790, At3g02950). THO/TREX complexes in animals have been implicated in the transport of mRNA precursors. Mutants of THO3/TEX1, THO1, THO6 accumulate reduced amount of small interfering (si)RNA, sugges…	E-156	RNA splicing, gene silencing by RNA, mRNA export from nucleus, mRNA processing, production of ta-siRNAs involved in RNA interference；RNA binding	0.510505	5			0.510505	0.0262874
536	9.85	17.96	Unigene19518	AT5G11520	Aspartate aminotransferase 3	ASP3	Encodes the chloroplastic isozyme of aspartate aminotransferase. Involved in aspartate biosynthesis and nitrogen metabolism. mRNA is expressed in senescing leaves.	E-174	biosynthetic process, leaf senescence； L-aspartate:2-oxoglutarate aminotransferase activity, pyridoxal phosphate binding	0.293765	8	0.293765	0.00117934
537	9.8	54.62	Unigene17180	AT3G62800	Double stranded RNA binding protein 4	DRB4	Encodes a nuclear dsRNA-binding protein DRB4 that interacts specifically with DCL4. May regulate DCL4 function and thereby affect miRNA biogenesis. Also has an impact on polymerase IV-dependent siRNA levels. DRB4 interacts with the P6 viral protein from Cauliflower mosaic virus and may be a target of viral silencing suppression.	2e-25	defense response to virus, production of miRNAs involved in gene silencing by miRNA, production of siRNA involved in chromatin silencing by small RNA, production of ta-siRNAs involved in RNA interference, viral gene silencing in virus induced gene silencing	0.232462	7	0.16293	0.00711629	0.301995	0.00886899
538	9.76	25.29	Unigene219	AT5G44500	Small nuclear ribonucleoprotein		Small nuclear ribonucleoprotein family protein	5e-26	mRNA splicing, via spliceosome；RNA binding	0.30479	9	0.30479	0.00229956
539	9.76	9.017	Unigene22350	AT4G18150	Uncharacterized protein		Serine/Threonine-kinase, putative (DUF1296)	3e-45		3.70424	7	4.2462	0.0021501	3.16228	0.00275524
540	9.71	10.01	CL2341.Contig2	AT2G25290	Carboxylate clamp-tetratricopeptide repeat Proteins	PHOX1	Encodes one of the 36 carboxylate clamp (CC)-tetratricopeptide repeat (TPR) proteins (Prasad 2010, Pubmed ID: 20856808) with potential to interact with Hsp90/Hsp70 as co-chaperones.	E-172		4.05509	7	4.05509	0.000669999
541	9.71	31.01	Unigene20745	AT1G18800	NAP1-related protein 2	NRP2	Double nrp1-1 nrp2-1 mutants show arrest of cell cycle progression at G2/M and disordered cellular organization occurred in root tips. Localize in the nucleus and can form homomeric and heteromeric protein complexes with NRP1. Bind histones Histone2A and Histone2B and associate with chromatin in vivo. Plant mutated in both NRP1 and NRP2 genes show hypersensitivity to genotoxic stresses including …	6e-89	cell differentiation, cell proliferation, double-strand break repair via homologous recombination, lateral root formation, nucleosome assembly, somatic cell DNA recombination	0.39323	6	0.349945	0.00374293	0.436516	0.0337222
542	9.7	33.11	CL4749.Contig2	AT5G09500	Ribosomal protein S19		Ribosomal protein S19 family protein	3e-68	ribosomal small subunit assembly, translation；structural constituent of ribosome；RNA binding, structural constituent of ribosome	9.72747	7			9.72747	0.00011599
543	9.67	29.44	Unigene15745	AT1G59359	Ribosomal protein S5		Ribosomal protein S5 family protein	E-104	translation； structural constituent of ribosome；mRNA binding	12.7057	5			12.7057	0.000107408
544	9.58	36.97	Unigene19014	AT1G17745	3-phosphoglycerate dehydrogenase	PGDH	encodes a 3-Phosphoglycerate dehydrogenase The mRNA is cell-to-cell mobile.	8e-85	L-serine biosynthetic process, cellular amino acid metabolic process, oxidation-reduction process；protein binding	0.448745	6	0.448745	0.0267026
545	9.55	13.98	CL4190.Contig1	AT5G51600	Microtubule-associated protein 65-3	MAP65-3	Mutant has defective roots. Essential for giant cell ontogenesis. Role in organizing the mitotic microtubule array during both early and late mitosis in all plant organs.	1e-84	anaphase, mitotic cell cycle；microtubule binding	6.60694	5			6.60694	0.00299782
546	9.54	27.27	Unigene25407	AT5G41150	DNA repair endonuclease UVH1	UVH1	Confers resistance to UV radiation. Homolog of the human xeroderma pigmentosum group F DNA repair and yeast Rad1 proteins	3e-57	DNA repair, double-strand break repair via homologous recombination, nucleotide-excision repair, nucleotide-excision repair involved in interstrand cross-link repair, nucleotide-excision repair, DNA incision, 5'-to lesion, resolution of meiotic recombination intermediates, response to oxidative stress, response to radiation	0.391229	5	0.349945	0.0426695	0.432514	0.00528859
547	9.53	22.96	Unigene12350	AT3G54280	Root Growth Defective 3	RGD3/BTAF1		E-104	positive regulation of shoot apical meristem development	0.300866	6	0.313329	0.0197297	0.288403	0.0363696
548	9.52	37	Unigene22192	AT5G19350	Polyadenylate-binding protein	RBP47B	RNA-binding (RRM/RBD/RNP motifs) family protein	6e-84	mRNA processing	0.250297	7	0.157036	0.0106987	0.343558	0.0388168
549	9.52	9.399	CL4205.Contig1	AT3G14590	Calcium-dependent lipid-binding family protein	NTMC2T6.2	Calcium-dependent lipid-binding (CaLB domain) family protein	0	lipid transport；lipid binding	3.94457	6			3.94457	0.000881524
550	9.48	22.56	CL4067.Contig2	AT4G31880	PDS5 cohesion cofactor	PDS5C	One of 5 PO76/PDS5 cohesion cofactor orthologs of Arabidopsis.	5e-56	DNA repair, microsporogenesis, mitotic sister chromatid cohesion	8.31764	6	8.31764	0.00705803
551	9.48	23.67	Unigene103	AT4G15950	DNA-directed RNA polymerases IV and V subunit 4	RDM2	Non-catalytic subunit common to Nuclear DNA-dependent RNA polymerases IV and V; homologous to budding yeast RPB4. Role in gene silencing. Required for RNA-directed DNA methylation	7e-25	interphase	27.1647	5	27.2898	1.98239e-05	27.0396	3.53883e-05
552	9.47	24.14	Unigene24572	AT5G20080	FAD/NAD(P)-binding oxidoreductase		FAD/NAD(P)-binding oxidoreductase	E-123	oxidation-reduction process, response to salt stress	0.108885	6	0.128233	9.64258e-05	0.0895365	0.0013456
553	9.37	33.89	CL5306.Contig1	AT4G38680	Cold shock protein 2	CSP2	Encodes a glycine-rich protein that binds nucleic acids and promotes DNA melting. Its transcript and protein levels are up-regulated in response to cold treatment with protein levels peaking earlier in shoots (~10-14 days) than in roots (~21 days). It is normally expressed in meristematic regions and developing tissues where cell division occurs. RNAi and antisense lines with lower levels of CSP2…	5e-24	DNA duplex unwinding, cold acclimation, regulation of cellular respiration, response to abscisic acid, response to cold, response to desiccation, response to water deprivation, seed development, stamen development, vegetative to reproductive phase transition of meristem	9.08356	6	12.3595	0.00112408	5.80764	0.0015675
554	9.29	7.971	Unigene20444	AT4G27060	Tortifolia 1	TOR1/ SPR2	Encodes a novel, plant-specific microtubule-associated protein that regulates the orientation of cortical microtubules and the direction of organ growth. The protein plays a role in control of microtubule dependent anisotropic cell elongation. spr2 mutant rosette leaves, cauline leaves, roots, petioles and petals curl in an anticlockwise direction.	E-137	circumnutation, multicellular organism development, unidimensional cell growth	6.37073	5	9.54993	0.000275537	3.19154	0.00530074
555	9.29	15.87	Unigene242	AT4G11790	Pleckstrin homology domain protein		Pleckstrin homology (PH) domain superfamily protein	2e-27	intracellular transport；GTPase activator activity, Ran GTPase binding	2.42103	5	2.42103	0.0262874
556	9.27	19.26	Unigene20683	AT1G68090	Annexin 5	ANN5	Encodes a calcium-binding protein annexin (AnnAt5). Plays a vital role in pollen development via Ca2+ dependent membrane trafficking.	5e-74	pollen development, pollen germination, pollen tube growth, response to cold, response to heat, response to red or far red light, response to salt stress, response to water deprivation	0.305617	5	0.283139	0.00544397	0.328095	0.00871221
557	9.27	14.49	Unigene23938	AT3G13460	Evolutionarily conserved c-terminal region 2	ECT2	Physically interacts with CIPK1.	E-103	mRNA binding, protein binding	2.99226	6			2.99226	0.000659013
558	9.26	25.7	Unigene18046	AT2G27020	20S Proteasome Alpha Subunit G1	PAG1	Encodes 20S proteasome alpha 7 subunit PAG1.	E-124	proteasomal protein catabolic process, proteasomal ubiquitin-independent protein catabolic process, proteasome-mediated ubiquitin-dependent protein catabolic process, response to cadmium ion, response to cold, ubiquitin-dependent protein catabolic process；endopeptidase activity, peptidase activity, threonine-type endopeptidase activity	0.122462	5			0.122462	0.000146191
559	9.2	4.284	Unigene18751	AT3G18640	Zinc finger C-x8-C-x5-C-x3-H type family protein		Zinc finger C-x8-C-x5-C-x3-H type family protein	6e-16	DNA binding, metal ion binding	0.248886	4			0.248886	0.0218738
560	9.06	12.35	Unigene17343	AT2G40290	Translation initiation factor 2 subunit 1	eIF2S1	Encodes an eIF2alpha homolog that can be phosphorylated by GCN2 in vitro.	E-143	translational initiation	5.78396	4	5.97035	0.000259873	5.59758	0.0108616
561	9.06	56.32	CL1922.Contig1	AT5G38760	TCP domain-containing protein		Late embryogenesis abundant protein (LEA) family protein	9e-08		0.210538	7	0.226986	0.00599401	0.194089	0.00176724
562	9	56.16	Unigene23483	AT5G27670	H2A.W.2	HTA7	Encodes HTA7, a histone H2A protein.	7e-25	chromatin organization, heterochromatin organization	11.3299	40	11.695	0.0172493	10.9648	0.0149085
563	9	27.16	Unigene15182	AT5G51820	Phosphoglucomutase	PGMP	Encodes a plastid isoform of the enzyme phosphoglucomutase involved in controlling photosynthetic carbon flow. Effective petiole movement against the direction of the gravity requires functional PGM activity that is required for full development of amyloplasts.	2e-81	carbohydrate metabolic process, detection of gravity, galactose catabolic process, glucose metabolic process, glycogen biosynthetic process, response to cold, starch biosynthetic process； magnesium ion binding, phosphoglucomutase activity	0.248886	4			0.248886	0.000372895
564	8.98	46.3	CL1362.Contig1	AT4G34555	Ribosomal protein S25		Ribosomal protein S25 family protein	5e-23	translation； structural constituent of ribosome	5.97035	11			5.97035	0.00631386
565	8.95	10.53	Unigene23732	AT1G23170	Uncharacterized protein		transmembrane protein (Protein of unknown function DUF2359, transmembrane)	E-134		4.01791	5	4.01791	0.00374078
566	8.9	32.03	Unigene24323	AT2G01140	Aldolase superfamily protein	PDE345	Aldolase superfamily protein	E-122	gluconeogenesis, glycolytic process, pentose-phosphate shunt, response to cadmium ion, response to oxidative stress	0.147884	7	0.229087	0.00192873	0.0666807	0.00358348
567	8.9	71.05	Unigene26278	AT3G02480	Late embryogenesis abundant protein	LEA	Late embryogenesis abundant protein (LEA) family protein	6e-06	response to water deprivation	0.141687	6	0.152757	0.00744353	0.130617	0.0350562
568	8.86	17.8	Unigene22633	AT4G17520	mRNA binding family protein	HLN	Hyaluronan / mRNA binding family	3e-20	response to cytokinin；RNA binding, mRNA	2.42103	6	2.42103	0.00399103
569	8.86	6.572	Unigene17920	AT2G23380	Histone-lysine N-methyltransferase	CLF	Similar to the product of the Polycomb-group gene Enhancer of zeste. Catalytic component of the PRC2 complex.Required for stable repression of AG and AP3. Putative role in cell fate determination. Involved in the control of leaf morphogenesis. mutants exhibit curled, involute leaves. AGAMOUS and APETALA3 are ectopically expressed in the mutant.	0	response to abscisic acid；protein binding, single-stranded RNA binding；histone-lysine N-methyltransferase activity, protein binding	0.1	6			0.1	5.61154e-05
570	8.81	17.93	Unigene24326	AT5G35080	OS9	OS9	Encodes a protein involved in the endoplasmic reticulum-associated degradation of glycoproteins.	4e-72	ERAD pathway, response to salt stress, retrograde protein transport, ER to cytosol, ubiquitin-dependent ERAD pathway；carbohydrate binding, protein binding	0.157036	6	0.157036	0.0220316
571	8.8	61.65	Unigene9875	AT1G16300	Glyceraldehyde-3-phosphate dehydrogenase	GAPCP-2	Encodes one of the chloroplast/plastid localized GAPDH isoforms (GAPCp1/At1g79530 and GAPCp2/At1g16300). gapcp double mutants display a drastic phenotype of arrested root development, dwarfism and sterility. GAPCps are important for the synthesis of serine in roots.	3e-67	amino acid homeostasis, carbohydrate metabolic process, glucose metabolic process, glycolytic process, oxidation-reduction process, primary root development； NAD binding, NADP binding, glyceraldehyde-3-phosphate dehydrogenase (NAD+) (phosphorylating) activity	0.244343	7	0.244343	0.00294476
572	8.75	19.43	CL4663.Contig1	AT5G08130	Transcription factor BIM1		Encodes a basic helix-loop-helix (bHLH) family protein BIM1 (BES1-INTERACTING MYC-LIKE 1), involved in brassinosteroid signaling. It synergistically interacts with BES1 to bind to E box sequences (CANNTG). Positively modulates the shade avoidance syndrome in Arabidopsis seedlings.	6e-35	brassinosteroid mediated signaling pathway, positive regulation of shade avoidance, regulation of transcription, DNA-templated, transcription, DNA-templated	6.37198	4	5.29664	0.0110406	7.44732	0.00618475
573	8.73	12.26	CL6986.Contig1	AT4G17620	De-capping nuclease DXO homolog		glycine-rich protein	E-161	RNA binding, metal ion binding, nuclease activity, nucleotide binding	0.277971	5			0.277971	0.0157027
574	8.71	17.59	CL2342.Contig3	AT5G19950	Uncharacterized protein			2e-65		6.11726	5	5.80764	6.03282e-05	6.42688	0.000182202
575	8.7	10.06	Unigene21483	AT3G16090	ERAD-associated E3 ubiquitin-protein ligase HRD1A	HRD1A	Encodes one of the Arabidopsis homologs of the yeast/human Hrd1 protein: AT3G16090 (Hrd1A), AT1G65040 (Hrd1B). Involved in ERAD (Endoplasmic reticulum-associated degradation).	E-177	endoplasmic reticulum unfolded protein response, protein K48-linked ubiquitination, retrograde protein transport, ER to cytosol, ubiquitin-dependent ERAD pathway, ubiquitin-dependent protein catabolic process	0.1899	6	0.231207	0.00208945	0.148594	0.00342681
576	8.57	9.57	Unigene25711	AT5G56360	Glucosidase 2 subunit beta	PSL4	Encodes PSL4, beta-subunit of endoplasmic reticulum-resident glucosidase II, which is essential for stable accumulation and quality control of the elf18 receptor EFR but not the flg22 receptor FLS2. The mRNA is cell-to-cell mobile.	8e-99	N-glycan processing, defense response to bacterium	0.10666	5	0.10666	0.00183917
577	8.55	11.57	CL7134.Contig2	AT3G57610	Adenylosuccinate synthase	ADSS	encoding adenylosuccinate synthetase (AdSS), the enzyme involved in the first step of the formation of the purine nucleotide AMP (conversion of IMP to adenylo-succinate)	0	de novo' AMP biosynthetic process, AMP biosynthetic process, IMP metabolic process, purine ribonucleotide biosynthetic process, response to cadmium ion	0.210863	6	0.210863	0.00287191
578	8.52	12.7	Unigene15137	AT2G40010	Ribosomal protein L10	RPL10-1	Ribosomal protein L10 family protein	E-124	cytoplasmic translation, ribosomal large subunit assembly, ribosome biogenesis, translation, translational elongation	3.98175	6	3.90841	0.00097952	4.05509	0.00270568
579	8.46	6.822	Unigene23416	AT1G07910	RNA Ligase	ATRNL	Encodes a tRNA ligase that resembles the yeast Trl1 RNA ligase in structure and function but very different in sequence. Like Trl1, AtRNL consists of two domains, an N-terminal ligase component and a C-terminal 5'-kinase/2',3'-cyclic phosphodiesterase (CPD) component that can function in tRNA splicing in vivo when expressed as separate polypeptides. Requires a 2'-PO4 end for tRNA splicing in vivo.	0	auxin-activated signaling pathway, phosphorylation, regulation of auxin mediated signaling pathway, tRNA splicing, via endonucleolytic cleavage and ligation, translation, zygote asymmetric cytokinesis in embryo sac	5.54626	6	5.54626	0.00102333
580	8.45	21.57	Unigene7122	AT3G42790	Alfin-like 3	AL3	Encodes a member of the Alfin1-like family of nuclear-localized PHD (plant homeodomain) domain containing proteins. All AL proteins except AL3 bind to di- or trimethylated histone H3 (H3K4me3/2). Members of this family include: AT5G05610 (AL1), AT3G11200 (AL2), AT3G42790 (AL3), AT5G26210 (AL4), AT5G20510 (AL5), AT2G02470 (AL6), AT1G14510 (AL7).	2e-71	chromatin organization, regulation of transcription, DNA-templated, transcription, DNA-templated	4.20727	6	4.20727	0.000344218	4.20727	0.00356771
581	8.44	27.39	CL767.Contig7	AT5G59240	Ribosomal protein S8e	RS8-2	Ribosomal protein S8e family protein	8e-68	maturation of SSU-rRNA from tricistronic rRNA transcript (SSU-rRNA, 5.8S rRNA, LSU-rRNA), ribosome biogenesis, translation	5.25329	5	5.80764	0.00351903	4.69894	0.0130319
582	8.42	11.49	Unigene248	AT2G39810	E3 ubiquitin-protein ligase HOS1	HOS1	A novel protein with a RING finger motif near the amino terminus. Negative regulator of cold responses. Functions as an E3 ligase required for the ubiquitination of ICE1. HOS1 physically interacts with ICE1 and mediates the ubiquitination of ICE1 both in vitro and in vivo. Overexpression represses the expression of CBFs and their downstream genes and confers increased sensitivity to freezing stre…	E-145	negative regulation of transcription, DNA-templated, protein ubiquitination, response to cold, vegetative to reproductive phase transition of meristem	0.420727	5			0.420727	0.0332881
583	8.37	28.5	Unigene24052	AT5G02820	Topoisomerase 6	TOP6/ RHL2	Involved in the patterning and shape of leaf trichomes. Encodes the DNA topoisomerase VI SPO11-3, involved in endoreduplication	1e-90	DNA catabolic process, endonucleolytic, DNA metabolic process, DNA topological change, epidermal cell fate specification, meiotic DNA double-strand break formation, meiotic DNA double-strand break processing, reciprocal meiotic recombination	12.7494	5	11.695	0.00135064	13.8038	0.00456493
584	8.35	27.07	Unigene20589	Null				9e-140		0.169044	4			0.169044	0.00250144
585	8.26	63.27	Unigene21276	AT3G15790	Methyl-CPG-binding domain 11	MBD11	Protein containing methyl-CpG-binding domain.Has sequence similarity to human MBD proteins	1e-23	regulation of transcription, DNA-templated, transcription, DNA-templated	0.0600866	15	0.0636796	0.0034179	0.0564937	0.000414471
586	8.25	60	Unigene442	Null						4.70753	5	5.91562	0.00384229	3.49945	0.00326946
587	8.22	8.423	Unigene17382	AT5G49900	Beta-glucosidase		Beta-glucosidase, GBA2 type family protein	0	glucosylceramide catabolic process, glycoside catabolic process	0.285759	6	0.285759	0.0108616
588	8.19	31.06	Unigene17605	AT5G11600	Uncharacterized protein			4e-26		0.400207	5	0.299226	0.0122255	0.501187	0.0399362
589	8.18	22.45	Unigene19960	AT5G67500	Voltage dependent anion channel 2	VDAC2	Encodes a voltage-dependent anion channel (VDAC: AT3G01280/VDAC1, AT5G67500/VDAC2, AT5G15090/VDAC3, AT5G57490/VDAC4, AT5G15090/VDAC5). VDACs are reported to be porin-type, beta-barrel diffusion pores. They are prominently localized in the outer mitochondrial membrane and are involved in metabolite exchange between the organelle and the cytosol. The mRNA is cell-to-cell mobile.	3e-68	anion transport, ion transport, regulation of growth, response to bacterium, response to cytokinin, transmembrane transport	2.87593	4	3.04789	0.0113293	2.70396	0.0227608
590	8.16	16.87	Unigene15073	AT2G46290	Translation initiation factor 3 subunit I	eIF3i	Transducin/WD40 repeat-like superfamily protein	E-153	nucleotide binding	4.92039	4			4.92039	0.00234481
591	8.14	20.32	CL2531.Contig2	AT5G43060	Responsive to dehydration 21B	RD21B	Granulin repeat cysteine protease family protein,cysteine-type peptidase activity,response to salt stress	E-152	proteolysis	0.110173	6	0.0731139	0.0053192	0.147231	0.00458173
592	8.14	24.03	Unigene12167	AT5G08180	Ribosomal protein L7Ae/L30e/S12e/Gadd45	RPL	cleavage involved in rRNA processing, maturation of LSU-rRNA, rRNA pseudouridine synthesis, snRNA pseudouridine synthesis	3e-45		3.32691	4	3.28095	0.0204699	3.37287	0.0392926
593	8.13	21.82	CL6813.Contig2	AT3G60820	20S proteasome beta subunit	PBF1	Encodes 20S proteasome beta subunit PBF1 (PBF1).	E-103	defense response to fungus, incompatible interaction, proteasomal protein catabolic process, proteasomal ubiquitin-independent protein catabolic process, proteasome-mediated ubiquitin-dependent protein catabolic process, proteolysis involved in cellular protein catabolic process, ubiquitin-dependent protein catabolic process	0.060256	4			0.060256	0.00261063
594	8.12	47.33	CL1767.Contig2	Null				9e-06	negative regulation of catalytic activity, plant-type cell wall modification	0.0619441	10	0.0619441	0.000407433
595	8.09	77.97	CL2535.Contig1	AT1G07790	H2B.4	HTB1		4e-44		4.00051	52	3.90841	0.00949429	4.09261	0.0104615
596	8.06	10.14	Unigene16768	AT3G57880	FT interacting protein 3	FTIP3	Required for maintenance of inflorescence and shoot SAMs and normal development of the derived vascular cambium, functions in the SAM to promote continuous organogenesis, affects SAM development through STM, where it affects intracellular localization of STM in SAM cells in the peripheral region and prevents STM localization toward the cell wall of SAM cells in the peripheral region.	0		6.0256	4	6.0256	0.021022
597	8.04	9.362	Unigene6054	AT3G54470	Orotate phosphoribosyltransferase		encodes the bi-functional orotate phosphoribosyltransferase/orotidine-5'-phosphate decarboxylase catalyzing the fifth and sixth step in the de novo pyrimidine ribonucleotide biosynthesis	0	de novo' UMP biosynthetic process, 'de novo' pyrimidine nucleobase biosynthetic process, cellular response to phosphate starvation, nucleoside metabolic process, pyrimidine ribonucleotide biosynthetic process, response to cadmium ion	6.79204	4	6.79204	0.0254297
598	8.01	17.5	Unigene20189	AT4G21320	Heat-stress-associated 32	HSA32	Encodes heat-stress-associated 32-kD protein. Up-regulated by heat shock. Thermotolerance in a knockout mutant was compromised following a long recovery period (> 24 h) after acclimation heat shock treatment.	E-114	heat acclimation, posttranscriptional regulation of gene expression, response to heat	4.74242	4			4.74242	0.0135325
599	8	66.18	Unigene15085	AT1G06220	U5 small nuclear ribonucleoprotein component	CLO	Encodes a protein with similarity to splicing factor Snu114. Snu114 is thought to be involved in activation of the splicosome. Loss of GFA1 function results in reduced female fertility. Approximately 50% of ovules abort due to defects in the female gametophyte. In mutant gametophytes antipodal cells express egg cell markers suggesting a defect in specification of cell fate.GFA1 is also required t…	2e-32	RNA splicing, embryo development ending in seed dormancy, floral organ development, mRNA processing, mRNA splicing, via spliceosome, regulation of embryo sac egg cell differentiation, translational elongation	0.196011	4	0.272898	0.025707	0.119124	0.0161838
600	7.93	28.79	CL3197.Contig3	AT5G59850	Ribosomal protein S8		Ribosomal protein S8 family protein	1e-70	translation;structural constituent of ribosome	9.81748	7			9.81748	0.000318389
601	7.91	29.19	Unigene19881	AT2G39960	Signal peptidase	SPC25	Microsomal signal peptidase 25 kDa subunit (SPC25)	5e-74	protein targeting to ER, signal peptide processing	3.87258	4	3.87258	0.0074483
602	7.91	7.809	CL2063.Contig3	AT3G62240	RING/U-box superfamily protein		RING/U-box superfamily protein	0	mRNA binding, zinc ion binding	3.53183	5			3.53183	0.00156655
603	7.85	5.392	Unigene25162	AT1G63770	Puromycin-sensitive aminopeptidase	MPA1	Peptidase M1 family protein	0	proteolysis, response to cadmium ion	0.30479	4			0.30479	0.00295381
604	7.82	33.06	Unigene26107	AT3G25220	FK506-binding protein	FKBP15-1	immunophilin (FKBP15-1)	1e-50	FK506 binding;peptidyl-prolyl cis-trans isomerase activity	0.135519	5			0.135519	0.00823288
605	7.79	21.6	CL5166.Contig1	AT2G27970	CDK-Subunit 2	CKS2	CDK-subunit 2	4e-36	cell cycle, cell division, regulation of mitotic cell cycle	17.2187	4			17.2187	0.00511519
606	7.69	45.45	Unigene8626	AT5G06770	KH domain-containing protein / zinc finger (CCCH type) family protein	KHZ2	KHZ2 is a CCCH zinc-finger and KH domain protein belonging to the VII subfamily. It is expressed throughout the plant. Highly similar to KHZ1.Double mutants with khz1 are late flowering. Overexpression leads to increased rates of leaf senescence.	4e-15	positive regulation of leaf senescence, regulation of photoperiodism, flowering, regulation of transcription, DNA-templated	0.220801	5			0.220801	0.0109619
607	7.67	6.287	Unigene19796	AT5G16270	sister chromatid cohesion 1 protein 4	SYN4	Encodes a SCC1/REC8 ortholog that may be involved in mitosis and may represent a mitotic cohesin. Plays a role in somatic DNA double strand break damage repair. The mRNA is cell-to-cell mobile	8e-26		6.54636	4	6.54636	0.000585753
608	7.65	7.257	CL5706.Contig1	AT1G07540	TRF-LIKE 2	TRFL2	Arabidopsis thaliana telomere-binding protein, putative (At1g07540)	1e-96	DNA binding	0.197697	5	0.197697	0.00202431
609	7.65	17.39	CL6352.Contig1	AT5G27650	Tudor/PWWP/MBT protein			7e-06		4.13173	4	3.56451	0.00642169	4.69894	0.00771279
610	7.64	15.49	Unigene24445	Null	Nucleolin					4.45073	4	4.92039	0.00105879	3.98107	0.011857
611	7.63	8.836	Unigene23799	AT1G64760	Glucan endo-1,3-beta-glucosidase 8		ZERZAUST is an atypical β-1,3 glucanase. The protein is localized to punctate regions of the apoplast, near cellular junctions. Mutants display aberrant floral morphology and twisted siliques and stems. Biochemcial analysis of mutant cell wall composition indicates cell wall defects.	E-150	carbohydrate metabolic process, defense response, plant-type cell wall organization	0.0917396	4	0.0963829	0.00763974	0.0870964	0.0263364
612	7.63	11.9	CL3575.Contig4	AT3G19340	Uncharacterized protein			0		0.244736	5	0.280543	0.0027372	0.20893	0.00108966
613	7.59	20.85	CL2624.Contig1	AT3G16780	Ribsomal protein like 19B	RPL19B	Ribosomal protein L19e family protein	1e-73	ribosome biogenesis, translation	2.37684	4			2.37684	0.0262874
614	7.57	21.49	CL4729.Contig2	AT5G56710	Ribosomal protein L31e	RPL31-3	Ribosomal protein L31e family protein	2e-51	cytoplasmic translation, ribosome biogenesis, translation	14.4635	4	16.9044	1.03934e-05	12.0226	7.70352e-05
615	7.57	44.04	Unigene20588	AT5G13420	Transaldolase 2	TRA2	Aldolase-type TIM barrel family protein	6e-47	carbohydrate metabolic process, lignin biosynthetic process, pentose-phosphate shunt, response to cadmium ion, shikimate biosynthetic process	0.120226	4			0.120226	0.00134423
616	7.56	13.35	CL2018.Contig2	AT1G79230	Thiosulfate/3-mercaptopyruvate sulfurtransferase 1	STR1	encodes a sulfurtransferase/rhodaneses, which belongs to a group of enzymes widely distributed in all three phyla that catalyze the transfer of sulfur from a donor to a thiophilic acceptor substrate. The protein and transcript levels are NOT affected by senescence or exogenous cyanide, suggesting that sulfurtransferases are involved in cyanide detoxification.	E-146	aging, embryo development ending in seed dormancy	0.436516	4	0.436516	0.0497951
617	7.53	18.3	CL3733.Contig2	AT1G56450	20s proteasome beta subunit G1	PBG1	20S proteasome beta subunit PBG1 (PBG1) mRNA, complete cds	E-100	proteasomal protein catabolic process, proteasomal ubiquitin-independent protein catabolic process, proteasome-mediated ubiquitin-dependent protein catabolic process, response to cadmium ion, response to salt stress, ubiquitin-dependent protein catabolic process	0.356451	4	0.356451	0.00501111
618	7.42	10.11	CL6392.Contig1	AT4G29010	Peroxisomal fatty acid beta-oxidation multifunctional protein	AIM1	Functions in beta-oxidation of fatty acids, similar to CuMFP with L-3-hydroxyacyl-CoA hydrolyase , L-3-hydroxyacyl-dehydrogenase, D-3-hydroxyacyl-CoA epimerase, and 3, 2-enoyl-CoA isomerase activities.	0	fatty acid beta-oxidation, flower development, jasmonic acid biosynthetic process, multicellular organism development, seed germination	0.233346	4			0.233346	0.030091
619	7.4	16.03	Unigene23129	AT5G09650	Pyrophosphorylase 6	PPa6	Encodes a protein with inorganic pyrophosphatase activity.	E-116	defense response to bacterium, phosphate-containing compound metabolic process, response to cadmium ion, response to salt stress	0.15592	4	0.165959	0.00893071	0.145881	0.00203591
620	7.39	28.28	Unigene20798	AT4G25550	polyadenylation specificity factor		Cleavage/polyadenylation specificity factor, 25kDa subunit	E-101	mRNA polyadenylation, mRNA processing	0.328095	4			0.328095	0.0147891
621	7.26	26.81	Unigene21944	AT4G35785	RNA-binding family protein	RBP	RNA-binding (RRM/RBD/RNP motifs) family protein	1e-33	positive regulation of mRNA splicing, via spliceosome	0.222843	5	0.222843	0.00332902
622	7.24	16.87	CL5151.Contig1	AT4G17890	ARF-GAP Domain 8	AGD8	A member of ARF GAP domain (AGD), A thaliana has 15 members, grouped into four classes.	E-142	COPI coating of Golgi vesicle, endoplasmic reticulum to Golgi vesicle-mediated transport, retrograde vesicle-mediated transport, Golgi to endoplasmic reticulum	2.03236	7			2.03236	0.00120878
623	7.2	6.122	CL6080.Contig2	AT1G10240	FAR1-related sequence 11	FRS11	FAR1-related sequence 11	E-162	regulation of transcription, DNA-templated, response to red or far red light	0.465586	4			0.465586	0.0470884
624	7.18	33.77	CL5420.Contig1	AT4G00100	Ribosomal protein S13a	RPS13A	Encodes a cytoplasmic ribosomal protein S13 homologue involved in early leaf development The mRNA is cell-to-cell mobile.	7e-77	cytokinesis by cell plate formation, leaf morphogenesis, translation, trichome morphogenesis	5.80764	5			5.80764	0.00109809
625	7.13	13.16	CL5738.Contig1	AT5G35360	Acetyl Co-Enzyme A carboxylase biotin carboxylase subunit	CAC2	Encodes biotin carboxylase subunit (CAC2).	E-172	fatty acid biosynthetic process, malonyl-CoA biosynthetic process	0.0625173	3			0.0625173	0.000910079
626	7.11	17.07	CL5176.Contig1	AT1G09590	Translation protein SH3-like	RPL21-1	Translation protein SH3-like family protein	1e-81		2.63027	4	2.63027	0.0204322	2.63027	0.0149919
627	7.11	35.71	Unigene19602	AT3G50660	Suppressor of NPH4 2	SNP2	Encodes a 22α hydroxylase whose reaction is a rate-limiting step in brassinosteroid biosynthetic pathway. The protein is a member of CYP90B gene family. CLM is an epi-allele with small, compressed rosette, reduced internode length, and reduced fertility, appears in selfed ddm mutant plants possibly due to loss of cytosine methylation. Transcripts accumulate in actively growing tissues, and GUS ex…	1e-23	brassinosteroid biosynthetic process, brassinosteroid homeostasis, jasmonic acid mediated signaling pathway, leaf development, leaf shaping, multicellular organism development, oxidation-reduction process, response to brassinosteroid, response to jasmonic acid, sterol metabolic process, unidimensional cell growth	0.275423	4			0.275423	0.0193911
628	7.08	35.21	Unigene11353	Null						3.0761	4	3.0761	0.0282627
629	7.06	13.84	Unigene22007	AT3G28480	prolyl 4-hydroxylase 7	P4H7	Oxoglutarate/iron-dependent oxygenase	E-120	oxidation-reduction process, peptidyl-proline hydroxylation to 4-hydroxy-L-proline	0.436516	4	0.436516	0.0499476
630	7.05	14.29	Unigene8913	AT1G61290	Syntaxin of plants 124	SYP124	member of SYP12 Gene Family	E-122	exocytosis, intracellular protein transport, membrane fusion, pollen tube growth, vesicle docking, vesicle fusion	0.180302	4	0.180302	0.0140265
631	7.01	52.44	Unigene10835	AT2G43410	Flowering time control protein	FPA	FPA is a gene that regulates flowering time in Arabidopsis via a pathway that is independent of daylength (the autonomous pathway). Mutations in FPA result in extremely delayed flowering. Double mutants with FCA have reduced fertility and single/double mutants have defects in siRNA mediated chromatin silencing.	6e-18	cell differentiation, chromatin silencing by small RNA, embryo development, embryo sac development, flower development, mRNA polyadenylation, positive regulation of flower development, vegetative to reproductive phase transition of meristem	0.356451	4	0.356451	0.0265257
632	7	23.53	CL5103.Contig2	AT1G13690	ATPase E1	ATE1	AtE1 - stimulates the ATPase activity of DnaK/DnaJ	1e-63	RNA binding, peptidyl-prolyl cis-trans isomerase activity	0.301995	4	0.301995	0.0423216
633	7	6.464	Unigene157	AT1G56290	CwfJ-like family protein		CwfJ-like family protein	E-174		5.34564	4			5.34564	0.0174925
634	6.96	24.83	Unigene20627	AT2G04520	Nucleic acid-binding, OB-fold-like			3e-49	translational initiation	9.1263	3	9.46237	0.000977772	8.79023	0.00130646
635	6.96	8.63	Unigene22943	AT5G61150	Vernalization independence 4	VIP4	Encodes highly hydrophilic protein involved in positively regulating FLC expression. Mutants are early flowering and show a loss of FLC expression in the absence of cold. Member of PAF-C complex.	E-113	flower development, histone modification, negative regulation of flower development, positive regulation of transcription elongation from RNA polymerase II promoter, transcription elongation from RNA polymerase II promoter, vernalization response	1.70608	4	1.70608	0.0401197
636	6.93	11.37	CL3116.Contig1	AT5G25880	NADP-malic enzyme 3	NADP-ME3	The malic enzyme (EC 1.1.1.40) encoded by the ATNADP-ME3 is presumably cytosolic and restricted in its expression by both developmental and cell-specific signals.	0	malate metabolic process, oxidation-reduction process, protein homooligomerization, pyruvate metabolic process	0.141906	4			0.141906	0.0174066
637	6.91	45.3	Unigene11142	AT3G15010	UBP1-associated protein 2C	UBA2C	RNA-binding (RRM/RBD/RNP motifs) family protein	2e-21	cell death, defense response, ethylene biosynthetic process, leaf senescence, mRNA processing	0.267917	4	0.267917	0.0244028
638	6.87	14.6	Unigene18882	AT5G64200	Splicing factor	SC35	encodes an SC35-like splicing factor of 35 kD localized to the nuclear specks.	7e-53	RNA splicing, mRNA cis splicing, via spliceosome, mRNA splicing, via spliceosome, regulation of alternative mRNA splicing, via spliceosome	0.188799	6	0.188799	0.00503395
639	6.87	16.1	CL1391.Contig1	AT2G03510	SPFH/Band 7/PHB domain containing membrane-associated protein family		SPFH/Band 7/PHB domain-containing membrane-associated protein family	E-103	SREBP signaling pathway, ubiquitin-dependent ERAD pathway	1.88799	4	1.88799	0.0180601
640	6.86	27.62	Unigene24482	AT2G32910	Development and Cell Death domain protein	DCD	DCD (Development and Cell Death) domain protein	6e-25		0.331131	9			0.331131	0.0442483
641	6.86	14.67	Unigene23148	AT4G39520	Developmentally-regulated G-protein 3	DRG3	Encodes a member of the DRG (developmentally regulated G-protein) family. Has GTPase activity.	0	cytoplasmic translation	3.66438	4			3.66438	0.00486832
642	6.86	12.47	Unigene22690	AT3G51840	Acyl-COA oxidase 4	ACX4	Encodes a short-chain acyl-CoA oxidase, which catalyzes the first step of peroxisomal fatty acid beta-oxidation during early, post-germinative growth in oilseed species. Null mutants virtually lack short-chain acyl-CoA and are resistant to 2,4-dichlorophenoxybutyric acid, which is converted to the herbicide and auxin analogue 2,4-dichlorophenoxyacetic acid by beta-oxidation. Despite the almost co…	0	embryo development ending in seed dormancy, fatty acid beta-oxidation, short-chain fatty acid metabolic process	0.283139	4			0.283139	0.0323825
643	6.84	12	Unigene6526	AT5G51120	Polyadenylate-binding protein 1	PABN1	Encodes a homolog of the protein PABN1, a polyadenylation factor subunit.	2e-67	mRNA processing	0.201372	4			0.201372	0.00778239
644	6.83	10.02	CL5243.Contig2	AT4G34110	Poly(A) binding protein 2	PAB2	Putative poly-A binding protein. Member of a gene family .Expressed in stele and root meristem and post-fertilization ovules.Member of the class II family of PABP proteins. The mRNA is cell-to-cell mobile.	E-106	nuclear-transcribed mRNA catabolic process, nonsense-mediated decay, regulation of nuclear-transcribed mRNA catabolic process, deadenylation-dependent decay, regulation of nuclear-transcribed mRNA poly(A) tail shortening, regulation of translational initiation, response to salt stress, translational initiation, viral process	6.85488	3	6.85488	0.00131296
645	6.82	13.44	Unigene22477	AT4G25340	FK506 binding protein 53	FKBP53	Encodes a member of the FKBP-type immunophilin family that functions as a histone chaparone. Binds to 18S rDNA and represses its expression.	3e-45	nucleosome assembly	6.42688	5			6.42688	0.000533724
646	6.81	7.151	Unigene25058	AT1G77600	PDS5 cohesion cofactor	PDS5C	One of 5 PO76/PDS5 cohesion cofactor orthologs of Arabidopsis.	E-107		4.2462	4	4.2462	0.0079784
647	6.78	18.71	Unigene23029	AT1G22730	MA3 domain-containing protein	eIF-4 gamma	MA3 domain-containing protein	E-106	response to absence of light, response to carbon starvation	9.95923	5	10.2802	0.00586015	9.63829	0.00587804
648	6.78	8.017	CL7220.Contig4	AT1G67680	Signal recognition particle subunit SRP72	SRP72	SRP72 RNA-binding domain-containing protein	E-176	SRP-dependent cotranslational protein targeting to membrane, translocation	2.63027	4			2.63027	0.0301936
649	6.64	16.14	Unigene16424	AT3G58120	Basic leucine zipper transcription factor-like	BZIP61	Encodes a member of the BZIP family of transcription factors. Forms heterodimers with the related protein AtbZIP34. Binds to G-boxes in vitro and is localized to the nucleus in onion epidermal cells.	7e-70	positive regulation of transcription, DNA-templated, regulation of transcription, DNA-templated, transcription, DNA-templated	0.243223	5	0.244343	0.00029256	0.242103	0.00214902
650	6.64	34.76	Unigene6650	AT1G06220	U5 small nuclear ribonucleoprotein component	CLO	Encodes a protein with similarity to splicing factor Snu114. Snu114 is thought to be involved in activation of the splicosome. Loss of GFA1 function results in reduced female fertility. Approximately 50% of ovules abort due to defects in the female gametophyte. In mutant gametophytes antipodal cells express egg cell markers suggesting a defect in specification of cell fate.GFA1 is also required t…	2e-82	embryo development ending in seed dormancy, floral organ development, mRNA splicing, via spliceosome, regulation of embryo sac egg cell differentiation	0.49204	4	0.49204	0.0234704
651	6.51	14.39	Unigene22998	AT5G61790	Calnexin 1	CNX1		6e-73	endoplasmic reticulum unfolded protein response, protein folding	0.134	4	0.118032	0.000244433	0.149969	0.000853575
652	6.51	14.4	Unigene14687	AT3G22110	20S proteasome alpha subunit C1	PAC1	Encodes the alpha-3 subunit of 20s proteasome.	E-116	proteasomal protein catabolic process, proteasomal ubiquitin-independent protein catabolic process, proteasome-mediated ubiquitin-dependent protein catabolic process, response to cadmium ion, ubiquitin-dependent protein catabolic process	0.0963829	3	0.0963829	0.00529482
653	6.49	23.13	Unigene18136	AT1G12370	Photolyase 1	PHR1	encodes an amino acid sequence with significant homology to the recently characterized type II photolyases. The uvr2-1 mutant is unable to remove CPDs in vivo, and plant extracts lack detectable photolyase activity , is sensitive to UV-B and is an allele	5e-62	UV protection, photoreactive repair	0.164437	3	0.164437	0.00953289
654	6.38	24.06	Unigene19129	AT1G20580	Small nuclear ribonucleoprotein		Small nuclear ribonucleoprotein family protein	3e-49	developmental growth, mRNA splicing, via spliceosome, spliceosomal snRNP assembly	0.42462	3	0.42462	0.0331231
655	6.37	30.12	CL3643.Contig3	AT4G02570	Cullin 1	CUL1	Encodes a cullin that is a component of SCF ubiquitin ligase complexes involved in mediating responses to auxin and jasmonic acid. Homozygous auxin-resistant mutants arrest growth soon after germination, lacking a root and hypocotyl. Heterozygotes display a variety of phenotypes consistent with impaired auxin response.	2e-28	SCF complex assembly, auxin-activated signaling pathway, cell cycle, embryo development ending in seed dormancy, ethylene-activated signaling pathway, jasmonic acid mediated signaling pathway, leaf development, phloem or xylem histogenesis, protein ubiquitination, regulation of circadian rhythm, response to auxin, response to jasmonic acid, ubiquitin-dependent protein catabolic process	6.54586	4	1.92309	0.00194001	11.1686	0.0217759
656	6.36	14.67	Unigene20290	AT2G02570	RNA binding protein		nucleic acid binding/RNA binding protein	1e-71	mRNA processing	3.94457	3	3.94457	0.00485414
657	6.35	11.04	CL2217.Contig1	AT1G23190	Phosphoglucomutase 3	PGM3	Encodes a cytosolic phosphoglucomutase (PGM). Two Arabidopsis PGM proteins (AT1G70730/PGM2 and AT1G23190/PGM3) have high sequence similarities and redundant functions. Mature plants possessing a single cPGM allele had a major reduction in cPGM activity. Whereas pgm2 and pgm3 single mutants are undistinguishable from the wild type, loss of both PGM2 and PGM3 severely impairs male and female gameto…	E-148	carbohydrate metabolic process, gametophyte development, response to cadmium ion	0.26665	3	0.222843	0.0289221	0.310456	0.019209
658	6.35	22.68	CL2119.Contig1	AT5G42790	Proteasome alpha subunit F1	PAF1	encodes a protein with extensive homology to the largest subunit of the multicatalytic proteinase complex (proteasome). Negatively regulates thiol biosynthesis and arsenic tolerance.	E-116	proteasomal protein catabolic process, proteasomal ubiquitin-independent protein catabolic process, proteasome-mediated ubiquitin-dependent protein catabolic process, protein catabolic process, response to arsenic-containing substance, ubiquitin-dependent protein catabolic process	0.235505	5			0.235505	0.0103566
659	6.34	14.6	Unigene8459	AT2G23810	Tetraspanin8	TET8	Member of TETRASPANIN family	6e-58	aging, defense response to Gram-negative bacterium	0.0801678	4	0.0801678	0.00159891
660	6.33	25.81	Unigene21269	AT4G15950	DNA-directed RNA polymerases IV and V subunit 4	RDM2	Non-catalytic subunit common to Nuclear DNA-dependent RNA polymerases IV and V; homologous to budding yeast RPB4. Role in gene silencing. Required for RNA-directed DNA methylation.	5e-20	DNA methylation on cytosine within a CHH sequence, RNA interference, production of siRNA involved in RNA interference	25.1231	4	24.6604	0.0118174	25.5859	0.00917474
661	6.32	22.13	Unigene2181	AT5G02820	Root hairless 2	RHL2	Involved in the patterning and shape of leaf trichomes. Encodes the DNA topoisomerase VI SPO11-3, involved in endoreduplication	4e-62	DNA catabolic process, endonucleolytic, DNA metabolic process, DNA topological change, epidermal cell fate specification, meiotic DNA double-strand break formation, meiotic DNA double-strand break processing, reciprocal meiotic recombination	8.24138	3			8.24138	0.0347976
662	6.31	6.452	CL3012.Contig2	AT5G23570	Suppressor of gene silencing 3	SGS3	Required for posttranscriptional gene silencing and natural virus resistance.SGS3 is a member of an 'unknown' protein family. Members of this family have predicted coiled coiled domains suggesting oligomerization and a potential zinc finger domain. Involved in the production of trans-acting siRNAs, through direct or indirect stabilization of cleavage fragments of the primary ta-siRNA transcript. …	E-142	defense response to virus, gene silencing by RNA, production of ta-siRNAs involved in RNA interference, regulation of defense response to virus, vegetative phase change, viral process, virus induced gene silencing, wax biosynthetic process	5.64937	3	5.64937	0.0092189
663	6.19	46.86	CL1197.Contig1	AT3G49010	Ribosomal protein L13	RPL13/BBC1	Encodes 60S ribosomal protein L13. Homolog of human breast basic conserved 1 (BBC1).	2e-81	response to cytokinin, ribosome biogenesis, translation	3.75328	9	4.28548	0.00269872	3.22107	0.00462215
664	6.13	5.818	Unigene26301	AT4G24200	Transcription elongation factor	TFIIS	Transcription elongation factor (TFIIS) family protein	2e-29		0.233346	3			0.233346	0.00680932
665	6.08	27.08	Unigene27034	AT3G19170	Presequence protease 1	PREP1	Zinc metalloprotease pitrilysin subfamily A. Signal peptide degrading enzyme targeted to mitochondria and chloroplasts. Expressed only in siliques and flowers	6e-89	protein processing, proteolysis, response to cadmium ion	0.177011	4			0.177011	0.0358195
666	6.05	39.2	CL976.Contig2	AT5G28540	Luminal-binding protein 1	BIP1	Encodes the luminal binding protein BiP, an ER-localized member of the HSP70 family. BiP is composed of an N-terminal ATP binding domain and a C-terminal domain that binds to hydrophobic patches on improperly/incompletely folded proteins in an ATP-dependent manner. Involved in polar nuclei fusion during proliferation of endosperm nuclei.	5e-84	cellular response to heat, cellular response to unfolded protein, chaperone cofactor-dependent protein refolding, endoplasmic reticulum unfolded protein response, polar nucleus fusion, protein folding, protein refolding, regulation of transcription, DNA-templated, response to heat, response to unfolded protein, transcription, DNA-templated, ubiquitin-dependent ERAD pathway	0.216784	9	0.277971	0.0212524	0.155597	0.0174855
667	6.05	58.9	CL1620.Contig1	AT4G34470	SKP1-like 12	SK12	SKP1-like 12	4e-19	protein ubiquitination, ubiquitin-dependent protein catabolic process	7.22183	5	6.42688	0.023308	8.01678	0.00334154
668	6.03	6.15	Unigene21812	Null				1e-46		0.210863	3	0.210863	0.00957164
669	6.03	24.23	CL4994.Contig2	Null				1e-46		2.26987	3	2.26987	0.0277487
670	6.02	26.95	CL238.Contig4	AT5G67270	Microtubule end binding protein 1C	EB1C	encodes a homolog of animal microtubule-end-binding protein. There are two other members of this family. EB1 forms foci at regions where the minus ends of microtubules are gathered during mitosis and early cytokinesis.	E-102	cell division, cortical cytoskeleton organization, protein localization to microtubule, protein localization to microtubule plus-end, regulation of microtubule polymerization or depolymerization, spindle assembly, thigmotropism	17.2187	6			17.2187	0.00750444
671	6.01	22.33	CL6771.Contig2	AT3G24830	Ribosomal protein L13	RPL13A-2	Ribosomal protein L13 family protein	1e-95	negative regulation of translation, translation	3.03547	5	2.93765	0.0173818	3.13329	0.0100599
672	6.01	37.63	Unigene27587	AT5G66780	Late embryogenesis abundant protein	LEA	late embryogenesis abundant protein	5e-19		0.0990832	3			0.0990832	0.0248197
673	6	6.374	CL5855.Contig2	AT5G11860	SCP1-like small phosphatase 5	SSP5	Encodes a SCP1-like small phosphatase (SSP). Three SSPs form a unique group with long N-terminal extensions: AT5G46410 (SSP4), AT5G11860 (SSP5), AT4G18140 (SSP4b). SSP4 and SSP4b were localized exclusively in the nuclei, whereas SSP5 accumulated in both nuclei and cytoplasm. All three SSPs encodes active CTD phosphatases like animal SCP1 family proteins, with distinct substrate specificities: SSP…	1e-89	protein dephosphorylation	4.45103	3	4.2462	0.0452361	4.65586	0.0407051
674	6	27.68	Unigene18891	AT4G36020	Cold shock domain protein 1	CSDP1	Encodes a cold shock domain protein. Involved in cold acclimation by blocking the secondary structure of mRNA which in turn facilitates translation at cold temperature.	4e-17	DNA duplex unwinding, RNA secondary structure unwinding, cold acclimation, response to cold, response to salt stress, response to water deprivation	4.48745	4	4.48745	0.0284035
675	6	37.82	Unigene7030	AT2G27710	60S acidic ribosomal protein family		60S acidic ribosomal protein family	1e-19	response to cold, translational elongation	3.87258	3			3.87258	0.0488827
676	5.95	10.85	CL1680.Contig2	AT5G15510	Targeting protein for Xklp2	TPX2	TPX2 (targeting protein for Xklp2) protein family	5e-49		8.62979	3	8.62979	0.00182459
677	5.87	21.08	CL4604.Contig2	AT5G12020	17.6 kDa class II heat shock protein	HSP17.6II	17.6 kDa class II heat shock protein	8e-31	protein complex oligomerization, protein folding, response to heat, response to hydrogen peroxide, response to reactive oxygen species, response to salt stress	7.44732	4	7.44732	0.000143453
678	5.86	11.32	CL4493.Contig1	AT5G05010	Clathrin adaptor complexes medium subunit family protein		clathrin adaptor complexes medium subunit family protein	0	Golgi localization, endoplasmic reticulum to Golgi vesicle-mediated transport, protein transport, retrograde vesicle-mediated transport, Golgi to endoplasmic reticulum	2.72898	5	2.72898	0.0141914
679	5.86	19.09	Unigene5528	AT3G54280	Root Growth Defective 3	RGD3/BTAF1		6e-82	positive regulation of shoot apical meristem development	0.230693	4	0.214783	0.00495525	0.246604	0.0170994
680	5.72	18.75	Unigene23112	Null				2e-17		11.695	3			11.695	0.00203943
681	5.71	14.13	CL2168.Contig1	AT5G20710	Beta-galactosidase 7		beta-galactosidase 7	0	carbohydrate metabolic process	0.220801	11	0.220801	0.0106048
682	5.71	8.3	CL2346.Contig2	AT5G01160	HAKAI		Encodes a member of a core set of mRNA m6A writer proteins and is required for N6-adenosine methylation of mRNA.	6e-62	mRNA methylation, protein ubiquitination	3.94457	3	3.94457	0.00103194
683	5.69	22.73	Unigene20296	AT5G11900	Translation initiation factor SUI1-like protein		Translation initiation factor SUI1 family protein	1e-89	formation of translation preinitiation complex, translation reinitiation, translational initiation	4.8708	3	5.49541	0.0111992	4.2462	0.00204121
684	5.66	59.62	Unigene16523	AT2G20420	ATP citrate lyase family protein	ACL	ATP citrate lyase (ACL) family protein	4e-38	response to cadmium ion, tricarboxylic acid cycle	0.420727	5			0.420727	0.01083
685	5.64	69.61	Unigene1309	AT5G59870	Histone H2A 6	HTA6	Encodes HTA6, a histone H2A protein.	2e-25	chromatin organization, heterochromatin organization	0.192309	30	0.192309	0.0291637
686	5.59	33.33	Unigene8316	AT4G16760	Acyl-COA Oxidase 1	ACX1	Encodes a medium to long-chain acyl-CoA oxidase. Catalyzes the first step of fatty acid beta-oxidation. Involved in jasmonate biosynthesis. Gene expression is induced by wounding, drought stress, abscisic acid, and jasmonate.	8e-32	defense response to insect, fatty acid beta-oxidation, fatty acid beta-oxidation using acyl-CoA oxidase, jasmonic acid biosynthetic process, lipid homeostasis, long-chain fatty acid metabolic process, pollen development, response to cadmium ion, response to fungus, response to wounding	0.143219	3			0.143219	0.0430524
687	5.58	11.06	CL6035.Contig1	AT5G20920	Translation initiation factor eIF-2 beta subunit	eIF-2BS	protein synthesis initiation factor eIF2 beta	5e-85	embryo development ending in seed dormancy, translational initiation	9.56005	3	10	0.00141103	9.12011	0.00473653
688	5.53	16.56	CL6496.Contig1	AT3G53020	Short Valve1	STV1/ RPL24	RPL24B encodes ribosomal protein L24, homolog of cytosolic RPL24, found in archaea and higher eukaryotes. Arabidopsis has two RPL24 homologs, RPL24A (AT2G36620) and RPL24B. Mutants showed defects in apical-basal gynoecium patterning similar to previously described ett and mp mutants. Transformation of stv1-1 mutant with a uORF-eliminated ETT construct partially suppressed the stv1 gynoecium pheno…	2e-56	assembly of large subunit precursor of preribosome, auxin-activated signaling pathway, gynoecium development, ribosomal large subunit assembly, ribosome biogenesis, translation	6.13762	3	6.13762	0.00754685
689	5.49	11.98	Unigene23477	AT1G62310	Transcription factor jumonji (jmjC) domain-containing protein		transcription factor jumonji (jmjC) domain-containing protein	3e-26	histone H3-K9 demethylation	6.36796	3			6.36796	0.0417255
690	5.43	40.43	Unigene11652	AT1G16850	Uncharacterized protein		transmembrane protein	4e-23	response to salt stress	0.199526	4			0.199526	0.00233817
691	5.37	11.33	CL3506.Contig1	AT1G73030	ESCRT-related protein CHMP1B	CHMP1B	Encodes an ESCRT-related protein: CHMP1A/AT1G73030; CHMP1B/AT1G17730. CHMP1A and B mediate multivesicular body sorting of auxin carriers and are required for plant development. ESCRT: Endosomal Sorting Complexes Required For Transport machinery; CHMP: Charged Multivesicular Body Protein/Chromatin Modifying Protein.	4e-87	embryo development ending in seed dormancy, embryonic axis specification, endosome transport via multivesicular body sorting pathway, late endosome to vacuole transport, protein transport, seedling development, vesicle-mediated transport	3.40408	2	3.40408	0.0011259
692	5.33	17.15	CL6161.Contig1	AT1G26480	General Regulatory Factor 12	GRF12	14-3-3 protein GF14iota (grf12)	7e-75	protein phosphorylated amino acid binding	4.96592	5	4.96592	0.00450593
693	5.28	8.541	CL7418.Contig1	AT4G14350	AGC kinase family protein		AGC (cAMP-dependent, cGMP-dependent and protein kinase C) kinase family protein	0	intracellular signal transduction, peptidyl-serine phosphorylation, protein phosphorylation	5.25036	3	7.87046	0.0324146	2.63027	0.0197071
694	5.25	12.13	Unigene22392	AT1G11910	Aspartic proteinase A1	APA1	Encodes an aspartic proteinase that forms a heterodimer and is stable over a broad pH range (ph 3-8).	0	lipid metabolic process, protein catabolic process, proteolysis, response to cytokinin, response to salt stress	0.131826	5			0.131826	0.00343382
695	5.15	5.149	Unigene24596	AT2G02090	Chromatin remodeling 19	CHR19	SNF2 domain-containing protein / helicase domain-containing protein	0	DNA repair, cellular response to DNA damage stimulus, cellular response to UV-C, chromatin organization, gene silencing by RNA	3.56451	4	3.56451	0.0269505
696	5.1	72.16	Unigene10399	AT1G15750	WUS-interacting protein 1	WSIP1	Encodes a protein with several WD40 repeats at the C-terminus and predicted protein-protein interaction domains at the N-terminus. Together with the TOPLESS-RELATED PROTEINS (TPRs), it is thought to be involved in transcriptional repression of root-promoting genes in the top half of the embryo during the transition stage of embryogenesis. It can also interact with IAA12 through the EAR domain of …	2e-51	jasmonic acid mediated signaling pathway, negative regulation of transcription, DNA-templated, primary shoot apical meristem specification, response to auxin, xylem and phloem pattern formation	0.122462	10	0.122462	0.0424921
697	5.04	11.63	CL2850.Contig2	AT2G05710	Aconitase 3	ACO3	Encodes an aconitase that can catalyze the conversion of citrate to isocitrate through a cis-aconitate intermediate, indicating that it may participate in the TCA cycle and other primary metabolic pathways. The protein is believed to accumulate in the mitochondria and the cytosol. It affects CSD2 (At2g28190 - a superoxide dismutase) transcript levels and may play a role in the response to oxidati…	E-158	citrate metabolic process, glyoxylate cycle, isocitrate metabolic process, response to abscisic acid, response to cadmium ion, response to oxidative stress, response to salt stress, seedling development, tricarboxylic acid cycle	0.160832	4	0.15417	0.00846147	0.167494	0.0128904
698	5.04	43.81	CL5903.Contig1	AT3G52960	Peroxiredoxin-II-E		Thioredoxin superfamily protein	8e-49	peptidyl-cysteine S-nitrosylation;cell redox homeostasis, cellular response to oxidative stress, defense response to bacterium, hydrogen peroxide catabolic process, oxidation-reduction process	0.212814	4	0.212814	0.0265848
699	4.95	34.69	Unigene6863	AT5G54960	Pyruvate decarboxylase-2	PDC2	pyruvate decarboxylase-2	2e-45	response to hypoxia	0.0625173	4	0.0625173	0.021512
700	4.72	14.69	Unigene24076	AT3G15150	E3 SUMO-protein ligase MMS21	MMS21	Encodes a SUMO E3 ligase that regulates endocycle onset and meristem maintenance.	9e-67	cell cycle, cellular response to DNA damage stimulus, cytokinin-activated signaling pathway, double-strand break repair via homologous recombination, germ-line stem-cell niche homeostasis, negative regulation of DNA endoreduplication, positive regulation of cell population proliferation, positive regulation of cytokinin-activated signaling pathway, positive regulation of mitotic cell cycle, prote…	2.85759	3			2.85759	0.0095304
701	4.7	18.56	CL1196.Contig1	AT2G29210	Splicing factor PWI domain containing protein		splicing factor PWI domain-containing protein	9e-44	RNA splicing, mRNA processing	0.143219	3	0.143219	0.0361587
702	4.63	6.818	Unigene19589	AT5G46290	3ketoacyl acyl carrier protein synthase I	KASI	Encodes beta-ketoacyl-[acyl carrier protein] synthase I (KASI). Crucial for fatty acid synthesis. Plays a role in chloroplast division and embryo development.	E-125	chloroplast fission, embryo development, fatty acid biosynthetic process, response to cytokinin	0.273409	2	0.359749	0.0088415	0.187068	0.00454578
703	4.61	9.901	Unigene859	AT4G08960	Serine/threonine-protein phosphatase 2A activator	PTPA		E-102		4.79361	3	5.05825	0.00846312	4.52898	0.0308632
704	4.61	40.54	Unigene20940	Null						0.0648634	2	0.0648634	0.0186815
705	4.57	44.21	CL1941.Contig1	AT2G25700	SKP1-like 3	SK3	E3 ubiquitin ligase SCF complex subunit SKP1/ASK1 (At3), putative, E3 ubiquitin ligase; similar to fimbriata-associated protein fap1 GI:2673868 from (Antirrhinum majus. Interacts with F-box proteins.	6e-15	protein ubiquitination, ubiquitin-dependent protein catabolic process	18.519	5	15.5597	0.0028199	21.4783	0.00194373
706	4.51	12.8	CL1515.Contig1	AT4G25050	Acyl carrier protein 4	ACP4	encodes an acyl carrier protein predominantly expressed in leaves. Gene expression is upregulated by light.	4e-31	cuticle development, fatty acid biosynthetic process, response to cytokinin, response to light stimulus, systemic acquired resistance	0.151999	3	0.165959	0.00288102	0.138038	0.00588626
707	4.48	11.31	CL5277.Contig1	AT1G42960	Uncharacterized protein		expressed protein localized to the inner membrane of the chloroplast.	3e-34	biological_process	0.148594	2	0.148594	0.00835176
708	4.46	25.95	Unigene11964	AT2G33350	CCT motif family protein		CCT motif family protein	1e-41	biological_process	0.359749	2			0.359749	0.0280125
709	4.42	13.54	Unigene24304	AT1G63000	Bifunctional dTDP-4-dehydrorhamnose 3,5-epimerase/dTDP-4-dehydrorhamnose reductase	NRS/ER	nucleotide-rhamnose synthase/epimerase-reductase	E-148	UDP-rhamnose biosynthetic process, cell wall organization, dTDP-rhamnose biosynthetic process, oxidation-reduction process	6.36796	4	6.36796	0.0110656
710	4.34	19.71	Unigene19357	AT1G23750	Nucleic acid-binding, OB-fold-like		Nucleic acid-binding, OB-fold-like protein	5e-50		9.68288	2	9.63829	0.014036	9.72747	0.0236601
711	4.3	14.42	CL7257.Contig1	AT4G35830	Aconitase 1	ACO1	Encodes an aconitase that can catalyze the conversion of citrate to isocitrate through a cis-aconitate intermediate, indicating that it may participate in the TCA cycle and other primary metabolic pathways. The protein is believed to accumulate in the mitochondria and the cytosol. It affects CSD2 (At2g28190 - a superoxide dismutase) transcript levels and may play a role in the response to oxidati…	E-174	citrate metabolic process, isocitrate metabolic process, metabolic process, response to iron ion starvation, response to salt stress, tricarboxylic acid cycle	0.127057	5	0.127057	0.000524369
712	4.28	18.46	Unigene5688	AT1G22130	AGAMOUS-like 104	AGL104	Encodes a member of the MIKC (MADS box, Keratin binding domain, and C terminal domain containing )family of transcriptional regulators. AGL104 is expressed in pollen.It forms heterodimers with other MICK family members (AGL65 and AGL30). Involved in late stages of pollen development and pollen tube growth.	2e-46	multicellular organism development, pollen development, pollen maturation, positive regulation of transcription by RNA polymerase II, regulation of flower development, regulation of pollen tube growth, vernalization response	0.151356	2	0.151356	0.0404345
713	4.26	13.01	CL114.Contig2	AT4G35260	Isocitrate dehydrogenase 1	IDH1	Encodes a regulatory subunit of the mitochondrially-localized NAD+- dependent isocitrate dehydrogenase.	E-173	isocitrate metabolic process, tricarboxylic acid cycle	0.288403	4			0.288403	0.0220949
714	4.25	4.348	CL6524.Contig2	AT2G22140	Essential meiotic endonuclease 1B	EME1B	Forms a complex with MUS81 that functions as endonuclease in DNA recombination and repair processes.	E-119	DNA recombination, DNA repair, cell division, meiotic cell cycle	3.59749	2	3.59749	0.0173596
715	4.24	4.745	CL690.Contig1	AT1G65430	Probable E3 ubiquitin-protein ligase	ARI8	IBR domain-containing protein	E-140	positive regulation of proteasomal ubiquitin-dependent protein catabolic process, protein polyubiquitination, protein ubiquitination, ubiquitin-dependent protein catabolic process	11.5878	2	11.5878	0.0184893
716	4.21	4.727	Unigene24050	AT3G20150	Kinesin motor family protein		Kinesin motor family protein	E-119	microtubule-based movement	7.11213	2	7.11213	0.000745635
717	4.2	14.14	Unigene26214	AT1G20930	Cyclin-dependent kinase B2-2	CDKB2;2	Cyclin-dependent kinase, expressed in flowers and suspension cell culture, expression peaks during M phase in synchronized cultures. Required for proper organization of the shoot apical meristem and for hormone signaling. Expressed in the shoot apical meristem. Involved in regulation of the G2/M transition of the mitotic cell cycle.	E-149	mitotic M phase	8.59159	3	11.4815	0.00131062	5.70164	0.00608003
718	4.18	10.36	Unigene23598	AT5G54960	Pyruvate decarboxylase-2	PDC2	pyruvate decarboxylase-2	E-102	response to hypoxia	0.0409261	3	0.0409261	0.0170228
719	4.09	10.82	Unigene26576	AT3G08880	Kinetochore protein SPC24 homolog	SPC24	Encodes a a kinetochore hub-protein that is required for chromosome segregation to ensure proper cell division and the maintenance of plant architecture.	2e-17	cell cycle, cell division, meristem structural organization, positive regulation of cell division, regulation of chromosome segregation;protein binding	7.17794	2	7.17794	0.0195754
720	4.01	7.241	CL5160.Contig1	AT2G28290	Chromatin remodeling complex subunit R3	CHR3	Encodes a SWI2/SNF2-like protein in the SNF2 subclass. Homozygous plants with null mutations exhibit premature termination of the meristem and carpelloid structures from the inflorescence meristem. Co-activator of floral homeotic gene expression. Acts with LFY to regulate shoot apical meristem identity. Required for meristem maintenance. Regulates flowering under a non-inductive photoperiod. It p…	1e-30	ATP-dependent chromatin remodeling, flower development, organ boundary specification between lateral organs and the meristem, regulation of gene expression, epigenetic, response to wounding	4.40555	2	4.40555	0.0465036
